# Supplementary material for: Development of a multichannel current-EMG system for coherence modulation with visual biofeedback
Source: PLoS One. 2018 Nov 16;13(11):e0206871. doi: 10.1371/journal.pone.0206871 (PMC6239290; doi:10.1371/journal.pone.0206871)
Supplement: S1 File — (XLSX) [file pone.0206871.s001.xlsx]

## Sheet: Frequency response
Frequency [Hz]	Original [dBΩ]	New [dBΩ]
0.2441	110.35	2.9
0.3662	113.87	16.28
0.6104	117.95	32.15
1.0986	123.22	52.1
1.2207	124.15	55.7
2.4414	130.08	79.7
2.6855	131.33	82.99
3.418	133.39	91.34
4.3945	135.5	100.05
5.3711	137	107.03
6.8359	138.91	115.46
8.789	140.82	124.12
10.742	142.28	129.84
13.916	143.99	132.86
17.578	145.37	133.08
22.216	146.4	132.91
28.072	147.32	132.74
35.4	148.03	132.63
44.9219	148.54	132.56
56.8948	148.83	132.51
72.0215	149.02	132.49
91.0645	149.21	132.47
115.234	149.25	132.46
145.508	149.31	132.45
184.57	149.34	132.44
233.39	149.36	132.42
293.94	149.36	132.38
372	149.36	132.27
472.65	149.36	132.12
597.65	149.36	131.73
753.906	149.36	130.9
953.125	149.32	129.41
1207	149.3	126.88
1523	149.27	123.49
1930	149.21	119.37
2445	149.24	114.78
3093	149.35	109.88
3906	149.25	104.72
4937	149.1	99.3
6250	149.08	93.62
7875	148.73	87.84
10000	148.19	81.66

## Sheet: Crosstalk coherence
Frequency [Hz]	Significance	New amplifier + isolation	Original amplifier
0	0.0330997	0.0112265	0.0563429
9.375	0.0330997	0.0178607	0.0471598
18.75	0.0330997	0.0145997	0.030708
28.125	0.0330997	0.0113667	0.088459
37.5	0.0330997	0.0109201	0.219937
46.875	0.0330997	0.0079111	0.198133
56.25	0.0330997	0.00563383	0.103422
65.625	0.0330997	0.00936197	0.0465158
75	0.0330997	0.00868182	0.0904302
84.375	0.0330997	0.00855337	0.183994
93.75	0.0330997	0.00904687	0.181874
103.125	0.0330997	0.0159391	0.157833
112.5	0.0330997	0.0171867	0.252697
121.875	0.0330997	0.0164846	0.3978
131.25	0.0330997	0.00927596	0.344989
140.625	0.0330997	0.00501313	0.303506
150	0.0330997	0.00621516	0.349925
159.375	0.0330997	0.0100026	0.398025
168.75	0.0330997	0.0172934	0.424905
178.125	0.0330997	0.024591	0.407826
187.5	0.0330997	0.0195429	0.407867
196.875	0.0330997	0.014428	0.402558
206.25	0.0330997	0.0145229	0.416501
215.625	0.0330997	0.0136321	0.4439
225	0.0330997	0.00876313	0.428148
234.375	0.0330997	0.0113551	0.44892
243.75	0.0330997	0.0203611	0.467387
253.125	0.0330997	0.0176512	0.499011
262.5	0.0330997	0.0115501	0.540237
271.875	0.0330997	0.0110581	0.554871
281.25	0.0330997	0.00691245	0.523865
290.625	0.0330997	0.010811	0.419147
300	0.0330997	0.0163901	0.375185
309.375	0.0330997	0.0153237	0.43812
318.75	0.0330997	0.0153399	0.510499
328.125	0.0330997	0.0220345	0.509125
337.5	0.0330997	0.0277385	0.469764
346.875	0.0330997	0.0246089	0.467206
356.25	0.0330997	0.0263886	0.507697
365.625	0.0330997	0.0294001	0.535344
375	0.0330997	0.030038	0.545534
384.375	0.0330997	0.0270179	0.551549
393.75	0.0330997	0.0284467	0.543316
403.125	0.0330997	0.0309126	0.293492
412.5	0.0330997	0.0221848	0.115122
421.875	0.0330997	0.0351049	0.0917485
431.25	0.0330997	0.0558076	0.169896
440.625	0.0330997	0.0564688	0.453659
450	0.0330997	0.061549	0.551792
459.375	0.0330997	0.0912624	0.555204
468.75	0.0330997	0.105441	0.544225
478.125	0.0330997	0.0863442	0.479095
487.5	0.0330997	0.0783706	0.422396
496.875	0.0330997	0.060667	0.308208
506.25	0.0330997	0.017171	0.196675
515.625	0.0330997	0.0157783	0.150978
525	0.0330997	0.0202743	0.147061
534.375	0.0330997	0.0224711	0.167095
543.75	0.0330997	0.0168993	0.126822
553.125	0.0330997	0.0168275	0.134692
562.5	0.0330997	0.0199062	0.136137
571.875	0.0330997	0.0127958	0.110646
581.25	0.0330997	0.0255566	0.131202
590.625	0.0330997	0.0103952	0.121289
600	0.0330997	0.0189892	0.106421
609.375	0.0330997	0.0206421	0.134458
618.75	0.0330997	0.0165494	0.10096
628.125	0.0330997	0.0166307	0.106382
637.5	0.0330997	0.0174128	0.115244
646.875	0.0330997	0.0129774	0.0858901
656.25	0.0330997	0.0248753	0.110349
665.625	0.0330997	0.00952835	0.106501
675	0.0330997	0.0177496	0.0845179
684.375	0.0330997	0.0179431	0.117459
693.75	0.0330997	0.0172144	0.0859038
703.125	0.0330997	0.01697	0.0892856
712.5	0.0330997	0.0164295	0.101149
721.875	0.0330997	0.0129655	0.0730096
731.25	0.0330997	0.0237166	0.0991204
740.625	0.0330997	0.00941778	0.0935451
750	0.0330997	0.0171775	0.0714344
759.375	0.0330997	0.0164443	0.105707
768.75	0.0330997	0.0178675	0.0778898
778.125	0.0330997	0.0171097	0.0785442
787.5	0.0330997	0.0144946	0.0918765
796.875	0.0330997	0.0140329	0.0642632
806.25	0.0330997	0.0237462	0.0895594
815.625	0.0330997	0.0093349	0.0873131
825	0.0330997	0.0166764	0.0630884
834.375	0.0330997	0.0147445	0.100739
843.75	0.0330997	0.0185731	0.0712501
853.125	0.0330997	0.0174593	0.0694089
862.5	0.0330997	0.0142035	0.0874551
871.875	0.0330997	0.0145199	0.0590529
881.25	0.0330997	0.0233067	0.0827517
890.625	0.0330997	0.00950467	0.083528
900	0.0330997	0.0167448	0.0576424
909.375	0.0330997	0.0147721	0.0917258
918.75	0.0330997	0.0190012	0.0692544
928.125	0.0330997	0.0172151	0.0642492
937.5	0.0330997	0.013728	0.0832805
946.875	0.0330997	0.0151721	0.0556459
956.25	0.0330997	0.0228433	0.0771413
965.625	0.0330997	0.00947187	0.083577
975	0.0330997	0.0161809	0.0537358
984.375	0.0330997	0.013454	0.0875796
993.75	0.0330997	0.0195613	0.0678648
1003.12	0.0330997	0.0170536	0.0601592
1012.5	0.0330997	0.0135377	0.0795397
1021.88	0.0330997	0.0151578	0.0549125
1031.25	0.0330997	0.0218445	0.0746263
1040.62	0.0330997	0.0103253	0.0800427
1050	0.0330997	0.0160807	0.051213
1059.38	0.0330997	0.0126474	0.0842165
1068.75	0.0330997	0.0199206	0.0679904
1078.12	0.0330997	0.0165955	0.0578095
1087.5	0.0330997	0.0130651	0.077756
1096.88	0.0330997	0.0159087	0.0537054
1106.25	0.0330997	0.0216775	0.0713157
1115.62	0.0330997	0.010792	0.080021
1125	0.0330997	0.0159483	0.0499676
1134.38	0.0330997	0.0114447	0.0845818
1143.75	0.0330997	0.020762	0.0672776
1153.12	0.0330997	0.0167201	0.0547408
1162.5	0.0330997	0.013086	0.0780415
1171.88	0.0330997	0.016242	0.0539848
1181.25	0.0330997	0.0211937	0.0691952
1190.62	0.0330997	0.0115549	0.0806034
1200	0.0330997	0.0162797	0.049666

## Sheet: Time-domain analysis
EMG Power					Active time					Time between activations
VL		VM			VL		VM			Control	Biofeedback
Control	Biofeedback	Control	Biofeedback		Control	Biofeedback	Control	Biofeedback		1.37972	1.38563
2.4465e-05	4.00861e-05	1.81438e-05	3.79253e-05		1.37818	1.23993	1.38545	1.36519		1.37868	1.06955
2.7527e-05	6.2403e-05	2.47119e-05	4.85229e-05		1.3767	1.09932	1.06114	1.11957		1.3744	1.31171
2.5325e-05	4.45668e-05	1.89198e-05	4.63982e-05		1.37424	1.33388	1.31842	1.0612		1.29899	1.38667
4.39074e-05	4.90646e-05	3.21941e-05	4.88431e-05		1.29866	1.14274	1.38667	1.38667		1.20875	1.38667
4.19365e-05	4.97763e-05	2.90349e-05	4.9322e-05		1.20862	1.22033	1.38667	1.35549		1.10101	1.33526
4.13116e-05	4.25005e-05	3.08025e-05	4.49894e-05		1.09662	0.942035	1.31412	1.13169		1.13107	1.38568
4.43309e-05	4.50327e-05	3.05244e-05	4.86611e-05		1.0953	0.878431	1.38497	1.25172		1.38104	1.38667
4.93156e-05	5.81893e-05	2.89814e-05	5.27848e-05		1.37908	1.34149	1.38667	1.38275		1.0423	1.37867
4.89341e-05	6.30454e-05	3.5928e-05	6.01895e-05		1.02931	0.879621	1.37755	1.3437		1.30887	1.01212
5.13818e-05	5.61756e-05	3.34532e-05	5.84898e-05		1.30979	1.38514	1.01089	0.951933		1.24688	1.37005
5.89222e-05	5.10145e-05	3.17713e-05	5.23118e-05							1.1119	1.15315
5.5205e-05	5.269e-05	3.63175e-05	5.43377e-05							1.3351	1.07315
4.75709e-05	4.33207e-05	3.51932e-05	4.7066e-05							1.1499	1.38667
4.79619e-05	4.36003e-05	3.73445e-05	3.90942e-05							1.22148	1.37239
5.30545e-05	4.51162e-05	3.39728e-05	4.9497e-05							1.00589	1.22423
5.1665e-05	4.32033e-05	3.50123e-05	4.28956e-05							0.90293	1.27049
4.24099e-05	7.79375e-05	3.23927e-05	6.52073e-05							1.34716	1.38351
5.09544e-05	6.03766e-05	3.52288e-05	6.76069e-05							0.884084	1.34662
5.28299e-05	6.90372e-05	3.61964e-05	6.62842e-05							1.38541	0.951933
5.64177e-05	4.29298e-05	3.72079e-05	4.9243e-05
5.85584e-05	5.17371e-05	3.6366e-05	5.66267e-05
5.1265e-05	5.76315e-05	3.75894e-05	6.10824e-05
5.55266e-05	6.36356e-05	3.48451e-05	6.18725e-05
3.28245e-05	6.67075e-05	2.76283e-05	6.25169e-05
5.317e-05	6.90767e-05	3.32927e-05	6.4393e-05
5.72879e-05	6.50428e-05	4.06044e-05	5.69916e-05
6.70476e-05	6.43704e-05	4.0203e-05	5.78391e-05
4.87197e-05	9.37674e-05	3.35859e-05	6.98771e-05
6.0047e-05	7.26641e-05	3.66219e-05	6.69122e-05
5.00501e-05	9.20897e-05	3.6289e-05	7.84895e-05
6.99115e-05	7.83239e-05	3.73012e-05	6.58042e-05
4.71932e-05	8.4873e-05	3.12184e-05	6.99663e-05
3.54097e-05	6.96727e-05	2.38142e-05	7.03132e-05
6.14408e-05	7.12807e-05	3.74418e-05	6.37236e-05
4.55516e-05	7.12644e-05	3.17018e-05	5.72829e-05
4.93731e-05	6.1838e-05	3.57039e-05	5.98127e-05
5.6551e-05	6.78296e-05	3.99776e-05	5.8291e-05
3.83712e-05	6.48623e-05	2.88216e-05	6.30079e-05
6.88627e-05	7.17709e-05	3.73125e-05	6.50475e-05
5.56796e-05	7.28691e-05	3.43389e-05	6.42891e-05
6.28836e-05	6.55268e-05	3.23384e-05	5.48663e-05
5.11937e-05	6.53595e-05	3.56438e-05	6.77803e-05
5.05473e-05	5.05379e-05	3.31213e-05	5.22118e-05
5.21956e-05	6.0067e-05	3.5906e-05	5.54929e-05
5.81585e-05	6.47489e-05	3.25747e-05	5.82972e-05
5.88634e-05	5.00445e-05	3.48558e-05	4.6722e-05
4.36643e-05	5.16277e-05	3.04931e-05	5.21145e-05
4.04526e-05	5.19914e-05	2.40591e-05	4.49979e-05
3.58793e-05	5.03735e-05	2.466e-05	3.92772e-05
4.99437e-05	8.05019e-05	3.3401e-05	5.47268e-05
4.82017e-05	6.32411e-05	3.33952e-05	4.41947e-05
4.4189e-05	5.85936e-05	2.85378e-05	4.96237e-05
4.42448e-05	4.73844e-05	2.80425e-05	4.26847e-05
5.50463e-05	6.30836e-05	2.97684e-05	4.86033e-05
4.46983e-05	5.94319e-05	2.79327e-05	4.80495e-05
3.5602e-05	6.63603e-05	2.50047e-05	4.50575e-05
3.45262e-05	5.6481e-05	2.59047e-05	4.46717e-05
3.14901e-05	7.69592e-05	2.4334e-05	5.06947e-05
5.25548e-05	0.000127545	3.37509e-05	5.84468e-05
3.99534e-05	0.000147316	2.96603e-05	5.30016e-05
3.69198e-05	0.000106249	2.14916e-05	3.68087e-05
4.33357e-05	5.80506e-05	2.88795e-05	4.61256e-05
2.6605e-05	6.67656e-05	1.79566e-05	4.77781e-05
3.1066e-05	7.75033e-05	2.23611e-05	5.42487e-05
2.97948e-05	6.60802e-05	2.0878e-05	5.14819e-05
3.82535e-05	6.08151e-05	2.66114e-05	4.97517e-05
3.88569e-05	6.57417e-05	2.67545e-05	4.83701e-05
4.17054e-05	5.64381e-05	2.57177e-05	3.79345e-05
4.10067e-05	7.12745e-05	2.57907e-05	4.97694e-05
5.79235e-05	5.91947e-05	3.30389e-05	4.55613e-05
5.83564e-05	8.73034e-05	2.79062e-05	4.80908e-05
4.61398e-05	6.11094e-05	3.30766e-05	4.05339e-05
5.02061e-05	6.27635e-05	2.86784e-05	3.90166e-05
4.63653e-05	7.03627e-05	3.1003e-05	4.84138e-05
5.09208e-05	8.30232e-05	3.05673e-05	4.78679e-05
5.56944e-05	6.25579e-05	3.49678e-05	4.18733e-05
4.47153e-05	7.83713e-05	2.85812e-05	4.50488e-05
5.0081e-05	7.50987e-05	3.36484e-05	4.79282e-05
5.44343e-05	7.23822e-05	3.12887e-05	4.3206e-05
4.45262e-05	8.1221e-05	3.08991e-05	4.82479e-05
6.70845e-05	7.19004e-05	3.29938e-05	4.16354e-05
5.65748e-05	9.41285e-05	3.49831e-05	4.56912e-05
4.04277e-05	7.82559e-05	2.765e-05	4.72923e-05
4.11195e-05	8.63053e-05	2.57217e-05	4.7788e-05
4.54608e-05	6.87949e-05	2.84171e-05	4.38536e-05
5.34841e-05	8.19059e-05	3.20108e-05	5.0582e-05
5.73789e-05	8.11929e-05	2.93812e-05	4.51783e-05
5.3242e-05	8.22333e-05	3.11768e-05	5.03122e-05
4.31326e-05	5.75877e-05	2.61795e-05	3.91678e-05
4.2528e-05	0.000100766	2.84077e-05	5.05279e-05
4.43939e-05	7.95664e-05	2.58415e-05	4.92789e-05
5.01342e-05	9.87278e-05	2.62174e-05	5.2968e-05
4.43891e-05	8.72612e-05	2.47174e-05	5.24051e-05
5.60898e-05	7.37215e-05	2.68248e-05	4.46595e-05
6.58663e-05	8.91382e-05	2.82623e-05	4.80572e-05
5.11412e-05	7.66574e-05	2.67537e-05	4.6821e-05
6.35639e-05	7.66813e-05	2.86735e-05	4.26075e-05
4.64201e-05	9.96383e-05	2.69039e-05	4.88528e-05
4.79305e-05	7.4073e-05	2.44745e-05	5.10829e-05
5.72092e-05	7.94279e-05	3.19585e-05	4.77406e-05
6.61369e-05	8.13288e-05	3.21821e-05	4.63679e-05
6.21929e-05	6.60012e-05	3.10966e-05	3.98791e-05
7.80878e-05	7.04648e-05	3.12507e-05	4.56752e-05
7.28344e-05	6.20754e-05	3.08487e-05	3.49822e-05
5.98901e-05	8.80893e-05	3.10398e-05	4.53072e-05
5.94445e-05	0.000106977	3.06859e-05	5.92478e-05
4.91252e-05	0.000112632	2.71796e-05	6.26819e-05
6.85143e-05	8.77686e-05	3.05782e-05	4.57973e-05
6.24108e-05	7.46067e-05	2.90791e-05	4.35789e-05
6.93906e-05	9.83167e-05	3.12589e-05	5.25241e-05
6.31919e-05	9.5732e-05	3.35724e-05	5.29895e-05
6.57645e-05	8.5909e-05	3.14904e-05	5.07699e-05
6.35069e-05	7.38537e-05	3.02384e-05	5.00356e-05
5.65254e-05	9.76866e-05	2.92679e-05	5.72884e-05
5.76624e-05	0.000119726	2.82656e-05	5.66261e-05
6.25577e-05	0.00010429	2.8915e-05	5.73786e-05
5.88348e-05	0.000101917	2.83454e-05	5.19016e-05
4.95043e-05	9.45387e-05	2.75555e-05	4.96973e-05
6.7773e-05	9.65451e-05	3.30214e-05	4.9636e-05
4.33497e-05	4.00055e-05	2.06369e-05	3.1e-05
6.11252e-05	4.22655e-05	2.9545e-05	2.57337e-05
5.79815e-05	5.02442e-05	2.55499e-05	3.14697e-05
7.19615e-05	4.10766e-05	2.80973e-05	2.89234e-05
5.75187e-05	9.30279e-05	2.7038e-05	3.71923e-05
5.61367e-05	7.81448e-05	2.43849e-05	3.32874e-05
5.8642e-05	9.35998e-05	2.94945e-05	3.60413e-05
9.0399e-05	8.62279e-05	3.39923e-05	3.96991e-05
6.71955e-05	9.54026e-05	3.59592e-05	3.82154e-05
8.13518e-05	8.11195e-05	2.93232e-05	3.62115e-05
7.13117e-05	8.40744e-05	3.15549e-05	3.27346e-05
7.32015e-05	7.99697e-05	2.90924e-05	3.33591e-05
6.4827e-05	8.71901e-05	3.18638e-05	3.31552e-05
6.72444e-05	9.08138e-05	2.95187e-05	3.08372e-05
7.51621e-05	0.000119	3.2257e-05	3.87434e-05
5.94974e-05	0.00011064	2.83752e-05	3.58397e-05
6.81513e-05	7.4601e-05	2.98115e-05	2.56521e-05
6.46098e-05	0.000102056	2.92989e-05	3.35375e-05
8.43498e-05	0.00010114	3.23228e-05	3.73562e-05
6.63677e-05	0.000122044	2.66736e-05	3.49431e-05
6.88285e-05	0.000106888	2.99161e-05	3.74713e-05
7.98757e-05	0.000115361	3.0033e-05	3.66704e-05
6.92486e-05	7.8898e-05	2.71659e-05	3.09234e-05
7.10511e-05	8.57571e-05	2.94588e-05	3.02575e-05
8.17683e-05	0.00011181	3.62752e-05	3.91187e-05
7.31477e-05	7.45029e-05	2.88012e-05	2.9409e-05
5.85767e-05	7.44545e-05	2.41642e-05	4.02912e-05
7.91152e-05	4.61019e-05	2.93266e-05	2.92065e-05
7.58457e-05	7.04448e-05	2.82431e-05	4.51127e-05
7.16509e-05	6.32595e-05	2.82375e-05	3.76409e-05
7.68153e-05	6.01827e-05	3.06158e-05	4.03843e-05
6.88975e-05	8.15621e-05	2.62321e-05	4.12515e-05
7.91184e-05	8.3196e-05	2.73427e-05	4.46392e-05
5.2154e-05	8.74945e-05	2.05751e-05	4.66096e-05
9.06728e-05	8.98385e-05	2.89646e-05	4.6324e-05
6.18096e-05	0.000105878	2.52341e-05	5.59872e-05
5.62292e-05	0.000104188	2.28045e-05	5.741e-05
7.08822e-05	0.000110944	2.65999e-05	5.04476e-05
8.05324e-05	9.81528e-05	3.09748e-05	4.96965e-05
7.38959e-05	9.57402e-05	2.98643e-05	5.30082e-05
8.01426e-05	9.71307e-05	3.2699e-05	4.44333e-05
6.45273e-05	8.42137e-05	2.77842e-05	4.65291e-05
0.000117467	8.27214e-05	4.0903e-05	4.43485e-05
6.72923e-05	6.52478e-05	2.8456e-05	6.72714e-05
7.6886e-05	6.17518e-05	3.15738e-05	5.89089e-05
3.86935e-05	5.97539e-05	2.02687e-05	5.97723e-05
4.09723e-05	5.37989e-05	2.0329e-05	5.38678e-05
8.18777e-05	5.82771e-05	2.19137e-05	6.54772e-05
6.31658e-05	6.89113e-05	1.96535e-05	6.80471e-05
8.0061e-05	8.33511e-05	2.44226e-05	8.02132e-05
6.4432e-05	9.79577e-05	8.07572e-06	8.37548e-05
6.91666e-05	8.3811e-05	1.03429e-05	8.79081e-05
7.80115e-05	0.000123165	4.63997e-05	8.80417e-05
7.62647e-05	9.00122e-05	4.28485e-05	8.38954e-05
7.61462e-05	0.000121096	4.25479e-05	9.21772e-05
5.41187e-05	9.18584e-05	3.2128e-05	7.48822e-05
6.03551e-05	7.78933e-05	3.04744e-05	8.31536e-05
7.86604e-05	0.000104953	3.32168e-05	9.09195e-05
7.16187e-05	0.000115297	3.08971e-05	8.57792e-05
6.85997e-05	0.00010197	2.76019e-05	8.99438e-05
6.48952e-05	0.000109241	2.62517e-05	8.6582e-05
6.01986e-05	9.75818e-05	2.63281e-05	7.55495e-05
7.11073e-05	9.47073e-05	2.73772e-05	8.99052e-05
7.22237e-05	0.000101115	3.23781e-05	8.50503e-05
5.99867e-05	8.56147e-05	2.80908e-05	7.06556e-05
5.38382e-05	9.20784e-05	2.39357e-05	7.55735e-05
5.28307e-05	0.000148349	2.70614e-05	0.000104841
4.79099e-05	0.000108305	2.44556e-05	8.95643e-05
4.68689e-05	9.09258e-05	2.74012e-05	7.48201e-05
5.22593e-05	0.000135332	2.34911e-05	8.41187e-05
6.09726e-05	0.00010355	2.67008e-05	8.68772e-05
6.56612e-05	0.000119307	2.80577e-05	9.21397e-05
4.87897e-05	0.000104511	2.50821e-05	7.2981e-05
6.48135e-05	8.1735e-05	2.26125e-05	7.01937e-05
5.03854e-05	7.97393e-05	2.37274e-05	6.94219e-05
4.87519e-05	9.84022e-05	2.17104e-05	8.3946e-05
4.27787e-05	8.15048e-05	2.10051e-05	8.07755e-05
4.66157e-05	5.54054e-05	2.41625e-05	5.54932e-05
4.90765e-05	9.2318e-05	2.42134e-05	8.0383e-05
4.52961e-05	8.63023e-05	2.51511e-05	7.72006e-05
4.79479e-05	5.74386e-05	2.6353e-05	7.13135e-05
5.2337e-05	6.77769e-05	2.29578e-05	6.6516e-05
5.62072e-05	6.33784e-05	2.66893e-05	7.31396e-05
5.17192e-05	0.000101241	2.70945e-05	7.96802e-05
4.82308e-05	8.64009e-05	2.27509e-05	8.1527e-05
4.49019e-05	9.79502e-05	2.11379e-05	7.90409e-05
4.73269e-05	8.61597e-05	2.3154e-05	7.50479e-05
4.52375e-05	9.38986e-05	1.90998e-05	8.0234e-05
4.35429e-05	8.13806e-05	2.2945e-05	6.50694e-05
4.82306e-05	0.000114625	2.2267e-05	7.92544e-05
4.92971e-05	0.000113891	2.46232e-05	8.24712e-05
4.14327e-05	0.000125316	2.20153e-05	9.00522e-05
4.68588e-05	0.000132521	2.44009e-05	9.32679e-05
5.30367e-05	0.000125544	2.23313e-05	9.26423e-05
4.74133e-05	0.000122816	2.34627e-05	8.36321e-05
4.3483e-05	0.000130474	2.16307e-05	9.72684e-05
4.69405e-05	0.000140729	2.48434e-05	9.54789e-05
5.15465e-05	0.000113741	3.00796e-05	8.61966e-05
5.65037e-05	0.000122556	2.95124e-05	9.20753e-05
5.57412e-05	9.56098e-05	3.14915e-05	7.80659e-05
4.34283e-05	0.000139281	2.76133e-05	9.39722e-05
7.0865e-05	0.000162999	3.27933e-05	9.98454e-05
6.87873e-05	0.000102461	2.93623e-05	8.02896e-05
7.28135e-05	0.000106089	3.12823e-05	8.32179e-05
6.64305e-05	0.0001596	3.07395e-05	0.000109424
6.03336e-05	0.000161096	3.15457e-05	0.000116068
5.79548e-05	0.000148151	2.91111e-05	0.000102354
5.80854e-05	0.000126868	2.84853e-05	9.92392e-05
5.94519e-05	0.000177556	2.89344e-05	0.000105371
7.88801e-05	0.00014777	2.90755e-05	9.85619e-05
5.17889e-05	0.000123463	2.8056e-05	8.81122e-05
5.71769e-05	0.000149866	2.97583e-05	0.000102454
5.89274e-05	0.000154533	2.66897e-05	0.000109277
6.15093e-05	0.000116245	2.99555e-05	9.24221e-05
5.6419e-05	9.7426e-05	2.68516e-05	7.41305e-05
6.36883e-05	0.000155329	2.476e-05	9.85637e-05
4.82921e-05	0.000125812	2.62077e-05	9.33477e-05
6.13676e-05	0.000135785	2.77106e-05	9.56821e-05
6.12103e-05	9.75903e-05	2.67004e-05	8.4713e-05
5.98797e-05	8.07154e-05	2.76198e-05	7.91016e-05
5.57134e-05	9.96059e-05	2.5628e-05	8.20634e-05
6.03325e-05	0.000158289	2.35518e-05	9.74414e-05
5.23553e-05	0.000128655	2.4614e-05	9.75889e-05
5.47534e-05	0.000104802	2.37271e-05	7.78676e-05
7.36194e-05	0.000106044	2.21963e-05	7.53422e-05
6.50962e-05	0.00013648	2.40588e-05	9.1402e-05
6.10619e-05	0.000148356	2.30096e-05	9.95994e-05
5.44459e-05	0.000126435	2.18833e-05	9.57022e-05
7.37026e-05	9.11021e-05	2.27587e-05	7.03882e-05
6.08531e-05	0.000101455	2.0899e-05	7.82032e-05
5.79664e-05	7.29394e-05	2.01923e-05	7.09987e-05
6.27115e-05	0.000136488	7.60224e-06	0.000100939
5.76937e-05	0.000122548	7.71658e-06	8.78466e-05
6.32888e-05	8.66782e-05	7.3423e-06	7.24054e-05
0.000107701	8.92474e-05	3.01792e-05	6.94701e-05
0.000115434	8.08275e-05	2.71833e-05	7.35093e-05
0.000109142	7.57375e-05	2.73662e-05	6.3664e-05
9.23159e-05	7.10871e-05	2.53407e-05	5.94292e-05
0.000109958	5.98481e-05	2.63909e-05	5.56356e-05
0.000111859	5.90226e-05	2.7865e-05	5.74058e-05
9.20097e-05	5.78985e-05	2.35631e-05	6.12575e-05
9.86175e-05	6.60844e-05	2.06941e-05	6.48859e-05
0.000102179	7.56602e-05	2.48094e-05	5.7328e-05
0.000114707	6.07885e-05	3.11675e-05	5.89453e-05
0.000111818	6.49436e-05	2.80078e-05	5.71982e-05
8.84117e-05	8.91342e-05	1.83068e-05	6.73628e-05
9.272e-05	6.26531e-05	2.35515e-05	5.71101e-05
9.51316e-05	0.00012421	2.27371e-05	8.18041e-05
0.000110542	7.69718e-05	2.77407e-05	7.21175e-05
0.000130401	6.47473e-05	4.14512e-05	6.09138e-05
0.000119292	7.196e-05	3.4727e-05	6.06203e-05
9.58359e-05	8.45543e-05	2.41937e-05	6.12547e-05
9.03515e-05	9.94551e-05	2.24615e-05	8.15194e-05
9.05641e-05	8.65656e-05	2.37468e-05	6.93775e-05
9.07404e-05	9.37957e-05	1.98173e-05	6.81053e-05
8.99523e-05	8.21152e-05	1.98617e-05	6.71941e-05
0.0001112	6.86265e-05	2.88199e-05	6.397e-05
8.61147e-05	7.5605e-05	2.20991e-05	6.55634e-05
9.98425e-05	9.53805e-05	2.69619e-05	6.62183e-05
0.000101028	7.83602e-05	3.02799e-05	6.59285e-05
0.000102857	9.56229e-05	3.06364e-05	7.06696e-05
0.000101553	7.63308e-05	2.38109e-05	6.9447e-05
0.000110218	9.70684e-05	2.83563e-05	8.03567e-05
8.53277e-05	7.85881e-05	2.06823e-05	5.64187e-05
0.000100527	0.000102896	2.97259e-05	7.39819e-05
8.65328e-05	9.82674e-05	1.92726e-05	7.14789e-05
9.34251e-05	9.1312e-05	2.46929e-05	6.71503e-05
8.77812e-05	6.92844e-05	2.04005e-05	5.80641e-05
7.83431e-05	7.07919e-05	1.86056e-05	6.15728e-05
8.37615e-05	4.9989e-05	1.88217e-05	5.0172e-05
9.59111e-05	8.05367e-05	2.21313e-05	5.94794e-05
7.64507e-05	6.16766e-05	1.43938e-05	5.70274e-05
6.82174e-05	6.34098e-05	1.63004e-05	4.90783e-05
7.498e-05	7.0781e-05	1.69624e-05	5.8324e-05
8.75327e-05	4.50077e-05	2.06623e-05	4.71519e-05
9.09693e-05	8.58161e-05	2.16806e-05	6.27465e-05
9.49002e-05	6.51502e-05	2.09795e-05	5.2508e-05
9.19223e-05	6.90693e-05	2.2864e-05	6.75862e-05
7.55043e-05	7.30432e-05	1.60862e-05	6.78311e-05
6.55654e-05	0.000108667	1.36032e-05	7.07185e-05
7.12908e-05	7.25941e-05	1.49111e-05	6.55889e-05
6.10561e-05	7.37106e-05	1.14584e-05	5.7163e-05
7.80111e-05	8.33528e-05	1.86003e-05	6.09194e-05
6.51268e-05	6.32869e-05	1.31936e-05	6.54947e-05
7.17612e-05	4.23685e-05	1.56768e-05	3.41707e-05
8.62791e-05	4.15982e-05	1.79766e-05	3.1001e-05
7.13502e-05	3.98034e-05	1.57111e-05	2.87185e-05
7.44074e-05	4.61388e-05	1.82457e-05	3.5049e-05
9.01251e-05	5.76028e-05	2.09528e-05	5.21974e-05
7.91978e-05	4.36611e-05	1.84269e-05	2.7813e-05
9.1061e-05	4.25007e-05	1.88322e-05	3.67198e-05
7.83115e-05	3.80482e-05	1.99592e-05	3.9458e-05
9.66994e-05	4.28851e-05	2.24021e-05	3.44257e-05
9.28463e-05	3.61369e-05	2.11473e-05	3.87123e-05
9.94743e-05	4.29452e-05	2.42127e-05	3.50702e-05
0.000105166	5.25535e-05	2.4342e-05	5.36488e-05
9.79384e-05	5.91076e-05	2.51547e-05	6.83172e-05
0.000106299	6.28259e-05	2.84482e-05	8.49207e-05
0.000112873	7.10462e-05	3.28796e-05	0.000102035
0.000104867	9.17144e-05	2.93825e-05	0.000120301
0.000108989	8.28046e-05	2.93876e-05	9.95875e-05
9.23735e-05	7.48815e-05	2.03212e-05	0.000100715
8.66394e-05	8.91218e-05	1.85185e-05	0.000107222
0.000109657	7.26499e-05	3.28603e-05	8.52053e-05
0.00010573	6.80685e-05	3.90577e-05	0.000106305
9.88862e-05	8.92424e-05	2.42181e-05	0.000148848
8.76424e-05	7.86406e-05	2.19953e-05	0.000112664
9.80887e-05	5.8211e-05	2.38954e-05	0.000132099
9.70321e-05	8.43586e-05	2.69754e-05	0.000123728
8.38605e-05	5.29379e-05	1.9777e-05	9.18057e-05
8.1064e-05	8.6935e-05	1.84258e-05	0.000110815
8.13015e-05	5.77974e-05	2.33586e-05	8.87001e-05
9.09115e-05	7.59509e-05	2.17256e-05	0.000100334
8.0654e-05	5.9053e-05	1.70445e-05	8.83483e-05
8.97358e-05	8.24627e-05	2.41033e-05	8.97811e-05
8.0312e-05	6.94803e-05	1.9015e-05	8.73937e-05
7.62453e-05	9.49319e-05	1.94792e-05	9.67476e-05
7.24163e-05	9.32715e-05	1.84395e-05	0.000106173
9.44327e-05	0.000102116	2.227e-05	0.000115409
7.82607e-05	0.000103936	1.69323e-05	0.000110543
6.64294e-05	4.75221e-05	1.42088e-05	3.26548e-05
7.48471e-05	3.91395e-05	1.41011e-05	5.11769e-05
7.13179e-05	4.04116e-05	1.30896e-05	3.76599e-05
7.59721e-05	4.53278e-05	1.71432e-05	4.377e-05
8.25753e-05	4.09904e-05	1.54007e-05	3.22228e-05
6.69363e-05	4.33897e-05	1.43411e-05	4.24815e-05
7.50712e-05	4.655e-05	1.32008e-05	3.55785e-05
7.34243e-05	4.30976e-05	1.42269e-05	4.9808e-05
0.000105346	5.44827e-05	2.38549e-05	7.05936e-05
6.91633e-05	6.55472e-05	1.47425e-05	8.56669e-05
6.26817e-05	5.05952e-05	1.28073e-05	6.57054e-05
7.30494e-05	5.43414e-05	1.2733e-05	7.36245e-05
8.44627e-05	5.98663e-05	1.92878e-05	0.000105107
6.26003e-05	5.30516e-05	1.05367e-05	8.51799e-05
6.17391e-05	5.3258e-05	1.1809e-05	9.23138e-05
7.24998e-05	4.48936e-05	1.55432e-05	7.52767e-05
7.71747e-05	6.37187e-05	1.58845e-05	9.60766e-05
7.21077e-05	9.94881e-05	1.36276e-05	0.00014723
7.43159e-05	9.8783e-05	1.52314e-05	0.000143388
8.50591e-05	7.10292e-05	1.60127e-05	0.0001132
6.41027e-05	0.000102996	1.26443e-05	0.000148275
7.59226e-05	8.63073e-05	1.46563e-05	0.000128171
7.28225e-05	0.000100316	1.35568e-05	0.000149875
5.89606e-05	0.000101247	1.29996e-05	0.000161851
5.46804e-05	8.45286e-05	1.04949e-05	0.000134824
5.91026e-05	9.82669e-05	1.16412e-05	0.000127645
5.9873e-05	0.000103339	1.12873e-05	0.000155845
5.51383e-05	8.8352e-05	1.00689e-05	0.000129713
5.66832e-05	8.88678e-05	1.19898e-05	0.000131425
6.37456e-05	9.64701e-05	1.27806e-05	0.000133464
6.7702e-05	9.22243e-05	1.21379e-05	0.000127231
6.18851e-05	9.56186e-05	1.18165e-05	0.000136474
6.3857e-05	9.77209e-05	1.29772e-05	0.000132116
6.07607e-05	0.000108164	1.06624e-05	0.000145873
6.4237e-05	0.000112571	1.36472e-05	0.000145119
5.99681e-05	8.52705e-05	1.17397e-05	0.000136696
5.67904e-05	9.8013e-05	1.02833e-05	0.000141575
6.68348e-05	7.39191e-05	1.25584e-05	0.000103756
6.65522e-05	0.000105222	1.2159e-05	0.000158877
5.18472e-05	0.000102558	1.07212e-05	0.000116846
5.99895e-05	0.000101525	1.16595e-05	0.000130497
6.77975e-05	0.00014163	1.26749e-05	0.000199739
6.42718e-05	9.97827e-05	1.2358e-05	0.000137142
7.17009e-05	0.000112054	1.39511e-05	0.000153033
6.35735e-05	9.67399e-05	1.24611e-05	0.000114198
7.2141e-05	9.75186e-05	1.23112e-05	0.000113208
7.57647e-05	8.55648e-05	1.86127e-05	0.00011601
8.57695e-05	0.000100738	1.46993e-05	0.000131082
0.000104514	9.78538e-05	2.44838e-05	0.000122638
9.55423e-05	9.78193e-05	1.91952e-05	0.000128963
8.96717e-05	0.000110135	1.62254e-05	0.000143958
8.60537e-05	0.000104174	1.83184e-05	0.000129954
8.19182e-05	8.13411e-05	1.51517e-05	0.000121639
7.20294e-05	8.88752e-05	1.44203e-05	0.000105787
7.84609e-05	0.000102054	1.86701e-05	0.000116186
7.35077e-05	0.000109655	1.35546e-05	0.000125299
7.61807e-05	0.000104251	1.42012e-05	0.0001299
7.1945e-05	7.84503e-05	1.29911e-05	8.34145e-05
7.2383e-05	8.68952e-05	1.64439e-05	0.000104917
8.61011e-05	9.07404e-05	1.75377e-05	0.000112266
7.05202e-05	8.60586e-05	1.42306e-05	9.62139e-05
6.70113e-05	7.6324e-05	1.41921e-05	9.74303e-05
6.99109e-05	9.22815e-05	1.43412e-05	0.000110028
7.31796e-05	8.15192e-05	1.57123e-05	0.000115323
8.37515e-05	9.42028e-05	1.56188e-05	0.000125096
7.46676e-05	9.95262e-05	1.61562e-05	0.000126375
8.03766e-05	0.000108628	1.50967e-05	0.000124976
7.42867e-05	0.00010154	1.48218e-05	0.000114305
8.41029e-05	0.000105066	1.74132e-05	0.000144035
7.11827e-05	8.82402e-05	1.42497e-05	0.00010492
8.31747e-05	9.17588e-05	1.98873e-05	0.000122945
8.15115e-05	9.023e-05	1.65967e-05	0.00011638
7.88159e-05	0.000114031	1.62897e-05	0.000145041
6.79983e-05	9.85981e-05	1.29029e-05	0.000118061
7.97128e-05	8.66622e-05	1.55953e-05	0.000102006
7.85533e-05	9.71309e-05	1.66303e-05	0.000128497
7.5811e-05	9.40988e-05	1.67315e-05	0.000129527
7.9079e-05	0.000117448	1.80377e-05	0.000144647
7.34519e-05	7.62943e-05	1.70468e-05	0.000111489
6.97228e-05	0.000104419	1.21766e-05	0.000143294
8.37066e-05	0.000108089	2.16582e-05	0.000150002
8.61053e-05	0.000103158	1.9787e-05	0.000130351
7.55923e-05	9.12221e-05	1.66084e-05	0.000106412
9.63426e-05	9.25171e-05	2.0691e-05	0.000112293
7.75745e-05	0.000108781	1.82543e-05	0.000128318
7.98078e-05	7.08957e-05	1.62963e-05	7.80528e-05
6.5699e-05	9.11357e-05	1.28469e-05	0.000112549
6.90127e-05	9.93822e-05	1.46679e-05	0.000134564
5.68668e-05	8.50506e-05	1.01603e-05	0.000123316
8.10586e-05	7.85501e-05	1.71498e-05	0.000109655
7.84457e-05	7.48644e-05	1.49025e-05	0.000118172
8.36622e-05	9.27474e-05	1.91138e-05	0.000132243
0.000100187	7.44617e-05	2.34323e-05	9.84674e-05
7.91022e-05	8.65598e-05	1.49028e-05	0.000143062
8.5283e-05	0.000102556	1.89709e-05	0.000146909
8.62853e-05	9.52021e-05	1.72162e-05	0.000151043
0.000112114	0.000117157	2.81338e-05	0.000166027
8.20649e-05	0.000123923	1.66162e-05	0.000149756
9.0497e-05	0.000110396	1.90009e-05	0.000157781
8.07992e-05	0.000119944	1.47975e-05	0.000182558
8.36104e-05	0.000105851	1.88586e-05	0.000177075
7.45389e-05	0.000132765	1.3254e-05	0.000193764
7.87879e-05	0.000136226	1.53864e-05	0.000221778
7.52403e-05	0.000122585	1.68708e-05	0.000204387
8.99274e-05	0.000106206	1.64245e-05	0.000184176
6.59919e-05	0.000119807	1.27721e-05	0.000162028
7.87908e-05	0.000133824	1.58232e-05	0.000174988
8.8086e-05	9.68214e-05	2.0995e-05	0.000143619
6.77833e-05	0.000113313	1.35957e-05	0.000136817
7.31731e-05	0.000120979	1.39661e-05	0.000164125
7.4746e-05	0.000112358	1.29598e-05	0.000164087
8.83256e-05	0.000117334	1.58934e-05	0.000147911
8.36271e-05	0.000114869	1.62461e-05	0.000178729
7.91441e-05	0.000102985	1.41167e-05	0.000144193
7.4372e-05	0.000121256	1.39347e-05	0.000159538
7.8575e-05	0.000118254	1.52944e-05	0.00016442
7.67865e-05	9.95977e-05	1.45643e-05	0.000111224
8.56987e-05	0.000102295	2.00733e-05	0.000105312
8.3667e-05	9.93361e-05	1.79653e-05	0.000141645
8.07679e-05	0.00010363	1.51912e-05	0.000155008
9.05517e-05	9.96493e-05	1.74888e-05	0.000131257
6.5386e-05	9.75188e-05	1.18891e-05	0.000116181
7.44026e-05	9.6182e-05	1.4451e-05	0.000111582
7.10599e-05	0.000121325	1.15067e-05	0.000141139
7.68371e-05	0.000122085	1.5168e-05	0.000148362
6.96784e-05	0.000113876	1.43038e-05	0.000145598
9.85422e-05	9.88817e-05	1.97126e-05	0.000124001
7.80448e-05	0.00011797	1.49642e-05	0.000156602
7.5513e-05	9.09404e-05	1.45667e-05	0.000123681
8.07175e-05	9.80874e-05	1.39142e-05	0.000123132
6.93561e-05	9.2993e-05	1.44756e-05	0.000104414
6.9965e-05	0.00011051	1.25131e-05	0.000130136
5.9718e-05	8.64424e-05	1.17052e-05	0.000105008
6.2995e-05	7.51836e-05	1.17767e-05	7.5461e-05
5.19711e-05	0.000102925	9.84535e-06	0.000147691
6.79303e-05	0.000110616	1.18605e-05	0.000162025
8.73652e-05	0.000115234	1.51088e-05	0.000144876
6.21722e-05	8.84309e-05	1.39495e-05	0.000128324
5.21444e-05	0.000128693	9.1359e-06	0.000172018
5.40234e-05	9.80902e-05	1.0883e-05	0.000124632
7.33315e-05	9.99157e-05	1.22964e-05	0.000121066
6.92355e-05	0.000104724	1.37987e-05	0.000149416
5.29829e-05	0.000112845	9.00784e-06	0.000168377
6.09509e-05	0.00010124	1.16828e-05	0.000134216
6.70864e-05	9.41407e-05	1.22929e-05	0.000134339
5.56804e-05	8.8786e-05	1.0441e-05	0.000123266
7.1418e-05	0.000112558	1.25997e-05	0.000144918
6.9049e-05	0.000101659	1.29798e-05	0.000142366
7.38726e-05	8.56827e-05	1.46893e-05	0.000101426
6.47972e-05	7.52966e-05	1.07253e-05	9.34235e-05
6.24944e-05	8.97818e-05	1.3284e-05	0.000121129
6.52443e-05	7.50118e-05	1.28823e-05	8.40354e-05
6.71761e-05	7.3704e-05	1.30604e-05	0.000107028
6.34117e-05	8.93905e-05	1.26886e-05	0.000122796
5.89894e-05	0.000101772	9.85995e-06	0.000144639
6.95156e-05	8.96881e-05	1.7159e-05	0.000112903
6.68526e-05	9.13102e-05	1.31102e-05	0.000116096
7.40779e-05	7.82272e-05	1.47947e-05	9.63482e-05
6.4276e-05	9.10937e-05	1.35094e-05	0.000110884
6.55744e-05	8.5989e-05	1.24055e-05	0.00011166
7.67037e-05	9.94872e-05	1.72839e-05	0.000131596
7.01553e-05	0.000104717	1.45038e-05	0.000126238
7.62545e-05	0.000106522	1.59519e-05	0.000139007
5.84674e-05	7.80473e-05	9.76093e-06	8.78247e-05
8.04318e-05	7.89137e-05	1.51064e-05	0.00010314
7.83378e-05	7.19997e-05	1.5768e-05	8.71524e-05
8.13669e-05	7.60936e-05	1.46254e-05	9.54358e-05
8.95118e-05	9.64839e-05	2.12252e-05	0.000139172
8.26997e-05	8.66293e-05	1.86792e-05	0.000103469
7.60928e-05	8.17827e-05	1.48689e-05	0.000102242
8.9123e-05	7.31888e-05	1.88822e-05	9.61838e-05
7.88799e-05	7.90098e-05	1.61425e-05	0.00010731
9.98998e-05	8.09558e-05	2.32409e-05	0.000107264
4.60338e-05	1.20306e-05	4.65681e-05	2.53624e-05
4.72409e-05	1.25804e-05	4.69552e-05	1.01534e-05
5.00187e-05	1.68843e-05	4.7218e-05	2.98262e-05
4.48704e-05	1.08742e-05	4.95988e-05	1.00885e-05
5.33398e-05	1.90223e-05	5.38838e-05	3.31502e-05
6.73072e-05	1.15465e-05	6.18968e-05	1.02643e-05
5.86966e-05	2.10959e-05	6.8204e-05	3.50048e-05
6.72464e-05	1.32982e-05	6.89709e-05	9.76553e-06
6.43505e-05	2.11204e-05	6.10099e-05	3.42546e-05
5.59075e-05	1.08902e-05	5.90686e-05	9.954e-06
5.45447e-05	1.97518e-05	4.95594e-05	3.57203e-05
6.45953e-05	1.03568e-05	6.22843e-05	8.1524e-06
6.70227e-05	2.09336e-05	6.95605e-05	4.05054e-05
6.46064e-05	1.08252e-05	6.02883e-05	7.8886e-06
7.18461e-05	1.69988e-05	6.74213e-05	3.4631e-05
6.75723e-05	1.13196e-05	6.43046e-05	7.97813e-06
6.39841e-05	1.83005e-05	6.85885e-05	3.40141e-05
9.32392e-05	1.17241e-05	8.85793e-05	8.30589e-06
9.90125e-05	2.0876e-05	0.000108033	3.80785e-05
0.000112125	1.36019e-05	8.63764e-05	1.16534e-05
0.000121419	2.79092e-05	0.000103191	4.6103e-05
0.000129111	2.99524e-05	0.000119989	4.87525e-05
0.000117559	1.78685e-05	0.000107278	1.35594e-05
0.000103801	2.42033e-05	9.09796e-05	3.88161e-05
0.000112375	1.6411e-05	9.62153e-05	9.35828e-06
0.000110486	3.02933e-05	8.5998e-05	4.38335e-05
6.88839e-05	1.35822e-05	6.19406e-05	8.66629e-06
6.5411e-05	2.99651e-05	4.17319e-05	4.7599e-05
6.7048e-05	1.223e-05	5.07719e-05	8.99173e-06
7.09182e-05	2.85665e-05	5.93732e-05	4.84727e-05
6.13675e-05	1.32318e-05	4.31044e-05	8.5096e-06
5.94977e-05	2.47672e-05	4.66273e-05	3.49409e-05
5.34786e-05	2.79644e-05	3.91019e-05	5.20011e-05
7.63956e-05	2.46529e-05	4.32134e-05	4.3678e-05
5.83098e-05	2.71433e-05	3.74087e-05	4.82351e-05
5.51902e-05	2.46268e-05	4.39921e-05	4.13087e-05
4.56964e-05	2.58468e-05	3.89321e-05	4.84105e-05
5.40843e-05	2.64816e-05	4.35073e-05	4.43789e-05
5.81859e-05	2.47765e-05	5.29732e-05	4.02802e-05
6.24452e-05	1.42612e-05	4.9713e-05	9.61181e-06
6.34352e-05	2.99425e-05	5.5199e-05	4.59202e-05
6.15405e-05	2.85994e-05	4.68712e-05	5.25326e-05
6.27867e-05	2.77424e-05	3.61849e-05	4.53643e-05
4.78159e-05	3.03083e-05	4.10604e-05	4.79587e-05
5.90766e-05	2.76782e-05	3.69896e-05	3.95227e-05
5.39824e-05	2.80466e-05	3.19595e-05	3.79926e-05
5.70637e-05	2.60566e-05	2.69844e-05	3.70576e-05
4.38764e-05	2.59648e-05	2.58976e-05	3.91061e-05
5.78138e-05	2.6855e-05	3.88423e-05	4.44057e-05
5.90561e-05	1.85378e-05	3.56573e-05	1.98393e-05
5.1217e-05	2.47885e-05	2.73663e-05	4.14227e-05
5.5313e-05	2.89391e-05	3.33548e-05	4.61576e-05
5.84579e-05	2.75284e-05	3.09499e-05	4.90403e-05
6.09067e-05	1.3298e-05	2.93618e-05	1.53528e-05
5.91007e-05	2.19089e-05	3.60753e-05	3.74093e-05
6.03179e-05	1.79235e-05	3.47208e-05	1.97565e-05
6.25313e-05	2.47757e-05	3.07216e-05	4.05557e-05
5.33131e-05	1.7962e-05	3.45803e-05	2.19222e-05
5.03723e-05	2.20829e-05	3.11038e-05	4.01395e-05
5.06533e-05	2.21622e-05	2.80189e-05	3.99489e-05
5.63975e-05	2.48189e-05	3.03607e-05	4.04436e-05
5.04327e-05	2.32975e-05	3.41975e-05	3.22878e-05
5.04839e-05	2.42906e-05	2.79222e-05	3.75605e-05
4.9154e-05	2.26828e-05	2.47097e-05	3.84035e-05
5.61681e-05	1.60889e-05	2.60144e-05	2.15283e-05
4.42861e-05	2.10428e-05	2.15685e-05	3.58316e-05
6.44045e-05	2.30714e-05	2.92508e-05	4.21688e-05
5.63641e-05	1.93311e-05	2.4265e-05	3.53466e-05
5.75864e-05	2.73602e-05	2.79666e-05	4.50574e-05
4.50373e-05	2.06275e-05	2.16247e-05	4.42304e-05
4.24301e-05	1.94369e-05	2.07192e-05	3.43924e-05
5.10359e-05	1.5503e-05	2.50162e-05	3.06373e-05
6.3961e-05	1.99473e-05	3.35801e-05	3.33557e-05
5.59978e-05	1.91434e-05	2.63585e-05	2.80065e-05
5.35693e-05	2.31027e-05	3.08038e-05	3.94917e-05
5.23156e-05	2.119e-05	3.09423e-05	3.5059e-05
5.07378e-05	2.01446e-05	2.50928e-05	3.47874e-05
4.90814e-05	2.16012e-05	2.36078e-05	3.93393e-05
5.62517e-05	2.17398e-05	2.63773e-05	4.20856e-05
4.34135e-05	1.77307e-05	2.37155e-05	1.97379e-05
4.23353e-05	2.19467e-05	1.51625e-05	3.38122e-05
4.52885e-05	2.26002e-05	2.70346e-05	3.21494e-05
4.49463e-05	2.04693e-05	2.95322e-05	3.60283e-05
4.87868e-05	2.18858e-05	2.11244e-05	3.88483e-05
3.70015e-05	2.66659e-05	1.93434e-05	4.65866e-05
4.33171e-05	2.73432e-05	1.87173e-05	4.51065e-05
3.74599e-05	2.66708e-05	1.68686e-05	4.07376e-05
4.35091e-05	2.38382e-05	2.13638e-05	4.12614e-05
5.14823e-05	2.20456e-05	2.74453e-05	3.88643e-05
4.56166e-05	2.30774e-05	2.31412e-05	3.66036e-05
4.39402e-05	2.0283e-05	2.33246e-05	3.31867e-05
3.87905e-05	2.74573e-05	2.45205e-05	4.98148e-05
3.7788e-05	2.45483e-05	1.90257e-05	4.26095e-05
4.08915e-05	2.9082e-05	2.27963e-05	4.9719e-05
5.6014e-05	2.48777e-05	2.96279e-05	4.26083e-05
4.98901e-05	2.31848e-05	2.23495e-05	3.7969e-05
4.31735e-05	2.42014e-05	2.28202e-05	3.61505e-05
4.79686e-05	2.68969e-05	2.17622e-05	4.61588e-05
4.09798e-05	2.39048e-05	2.13174e-05	3.72905e-05
4.02823e-05	2.80061e-05	2.2467e-05	4.48672e-05
4.47027e-05	2.73595e-05	2.37118e-05	4.22668e-05
4.23868e-05	2.16927e-05	2.35641e-05	4.37428e-05
4.17271e-05	2.45257e-05	2.30598e-05	4.55086e-05
4.7341e-05	2.40619e-05	2.12489e-05	3.63957e-05
5.21014e-05	2.36151e-05	2.50041e-05	3.41516e-05
5.0636e-05	2.55639e-05	2.28132e-05	5.04709e-05
4.48973e-05	3.12212e-05	2.27449e-05	5.22024e-05
4.2308e-05	2.61674e-05	2.41426e-05	4.78738e-05
4.91842e-05	2.1589e-05	2.58377e-05	3.92619e-05
4.24655e-05	2.39217e-05	1.86783e-05	4.13978e-05
4.20426e-05	2.31598e-05	2.51787e-05	4.41989e-05
4.56144e-05	2.41614e-05	2.47594e-05	3.99773e-05
4.90685e-05	1.40679e-05	2.64349e-05	2.86236e-05
5.37926e-05	1.56772e-05	2.01779e-05	3.67176e-05
4.48453e-05	1.61302e-05	2.50226e-05	3.49203e-05
4.44639e-05	1.5088e-05	3.2191e-05	3.07714e-05
5.56471e-05	1.67905e-05	2.26172e-05	3.68375e-05
4.06455e-05	1.74245e-05	2.20052e-05	3.47924e-05
3.99451e-05	1.54803e-05	2.24396e-05	3.29274e-05
5.44036e-05	1.67531e-05	2.14908e-05	3.8194e-05
4.3616e-05	1.46197e-05	2.27942e-05	3.6388e-05
4.25263e-05	1.52249e-05	2.33802e-05	3.48381e-05
5.08763e-05	2.09022e-05	2.86199e-05	5.04716e-05
3.80812e-05	1.88577e-05	2.63221e-05	4.41708e-05
5.21453e-05	1.95766e-05	2.45449e-05	3.75462e-05
4.71501e-05	1.96855e-05	2.28585e-05	4.41142e-05
4.68932e-05	2.25614e-05	2.46612e-05	5.00932e-05
5.0689e-05	2.08039e-05	2.56728e-05	4.7276e-05
5.11042e-05	1.76414e-05	2.7169e-05	4.07976e-05
4.65071e-05	2.05494e-05	2.34241e-05	4.44125e-05
4.60614e-05	1.96524e-05	2.47162e-05	4.57812e-05
6.3787e-05	2.0156e-05	3.51097e-05	4.39074e-05
5.47255e-05	1.95107e-05	2.55899e-05	4.51341e-05
5.22092e-05	1.90175e-05	3.08232e-05	3.57473e-05
4.81397e-05	1.85527e-05	2.29887e-05	3.96719e-05
4.67598e-05	1.72488e-05	2.05399e-05	3.98143e-05
5.30353e-05	1.7364e-05	2.84607e-05	3.85988e-05
5.35802e-05	1.75365e-05	2.6335e-05	4.22618e-05
6.19438e-05	2.7977e-05	3.09709e-05	6.73811e-05
4.62868e-05	2.6499e-05	2.7136e-05	5.9497e-05
4.82021e-05	2.63947e-05	2.54251e-05	5.16583e-05
5.14525e-05	2.27362e-05	2.49876e-05	5.16272e-05
4.59819e-05	2.29005e-05	2.55067e-05	5.06713e-05
5.0811e-05	2.54808e-05	2.92596e-05	5.73389e-05
4.83435e-05	2.20553e-05	2.78029e-05	5.1629e-05
4.85254e-05	2.43193e-05	2.50369e-05	5.72966e-05
5.41233e-05	2.09631e-05	3.04158e-05	4.65734e-05
4.61907e-05	2.09646e-05	2.48064e-05	4.829e-05
5.10972e-05	1.66488e-05	2.50643e-05	3.54485e-05
4.75348e-05	2.01311e-05	2.517e-05	4.36091e-05
4.71682e-05	1.69632e-05	2.78161e-05	3.87932e-05
6.13402e-05	1.69281e-05	2.48639e-05	3.6904e-05
4.09194e-05	1.85364e-05	2.0615e-05	4.004e-05
5.01167e-05	2.02347e-05	2.38606e-05	4.25023e-05
4.87925e-05	1.91058e-05	2.55262e-05	4.18863e-05
4.08453e-05	2.08502e-05	2.18102e-05	4.43733e-05
4.55219e-05	1.93711e-05	2.79864e-05	4.46498e-05
4.85192e-05	1.87284e-05	1.92568e-05	4.6544e-05
4.63856e-05	1.67796e-05	2.37168e-05	4.64669e-05
4.39606e-05	1.76876e-05	3.00459e-05	4.28652e-05
3.88889e-05	1.73451e-05	1.87292e-05	3.84084e-05
4.51857e-05	1.82272e-05	2.72344e-05	3.99492e-05
5.08148e-05	2.15633e-05	3.15814e-05	4.31693e-05
3.9959e-05	2.31723e-05	2.11356e-05	4.25491e-05
4.12891e-05	2.2674e-05	2.27187e-05	4.37451e-05
4.59248e-05	2.09955e-05	2.47037e-05	3.66978e-05
4.76728e-05	1.87193e-05	2.10661e-05	4.12696e-05
3.74367e-05	2.44017e-05	1.9353e-05	4.34658e-05
4.32861e-05	2.12791e-05	1.5965e-05	4.69968e-05
4.48791e-05	2.29554e-05	1.81387e-05	4.13436e-05
4.82313e-05	2.32783e-05	2.14609e-05	4.50475e-05
4.40657e-05	2.43838e-05	1.85931e-05	4.88284e-05
4.14707e-05	2.40326e-05	1.55572e-05	4.74999e-05
4.21799e-05	2.19911e-05	2.0336e-05	4.38464e-05
3.94261e-05	2.11825e-05	2.34199e-05	3.84165e-05
3.66595e-05	1.71882e-05	1.85082e-05	3.96507e-05
3.91992e-05	2.40862e-05	1.89998e-05	4.67605e-05
3.75257e-05	2.01345e-05	2.10847e-05	4.28036e-05
4.1755e-05	2.26498e-05	2.0791e-05	4.15609e-05
4.83614e-05	2.41633e-05	2.36317e-05	5.25864e-05
3.89008e-05	2.86352e-05	1.69917e-05	5.31527e-05
5.20781e-05	2.67765e-05	2.24239e-05	4.87797e-05
4.95082e-05	2.49438e-05	2.32487e-05	5.06573e-05
4.47658e-05	2.96827e-05	2.10038e-05	5.68428e-05
5.15462e-05	2.20765e-05	2.46831e-05	4.57055e-05
4.4083e-05	2.80246e-05	1.80996e-05	5.16355e-05
5.40333e-05	2.80808e-05	2.97497e-05	5.04291e-05
4.95544e-05	2.66774e-05	2.46233e-05	4.89931e-05
5.00856e-05	2.00518e-05	2.5988e-05	4.05833e-05
4.2353e-05	2.02088e-05	2.08411e-05	4.14471e-05
5.30063e-05	2.0718e-05	2.86107e-05	4.49063e-05
3.94661e-05	2.02447e-05	2.02276e-05	4.25866e-05
4.48232e-05	2.0778e-05	2.55281e-05	3.64785e-05
5.25586e-05	2.10177e-05	2.23959e-05	4.24207e-05
5.24512e-05	2.04764e-05	2.21058e-05	3.76893e-05
4.671e-05	2.11836e-05	2.5888e-05	3.84576e-05
5.71248e-05	1.99737e-05	3.16587e-05	4.05582e-05
4.17935e-05	1.8444e-05	2.47496e-05	4.21823e-05
5.17594e-05	1.83184e-05	2.82449e-05	4.22669e-05
4.58024e-05	2.03581e-05	2.3017e-05	3.85998e-05
4.34917e-05	9.04365e-06	2.17021e-05	3.30272e-05
4.3314e-05	1.39628e-05	2.6192e-05	4.12369e-05
3.77934e-05	1.18397e-05	2.12994e-05	3.71496e-05
3.9181e-05	1.37548e-05	2.06802e-05	4.21952e-05
4.08066e-05	1.13213e-05	2.28755e-05	3.54041e-05
4.39595e-05	1.1424e-05	2.22992e-05	3.96222e-05
3.79631e-05	1.38232e-05	1.74937e-05	4.1193e-05
4.25487e-05	1.35293e-05	1.73102e-05	4.13389e-05
4.93969e-05	1.43093e-05	2.51162e-05	4.16687e-05
4.63552e-05	1.32409e-05	2.4771e-05	4.16012e-05
4.68243e-05	1.69862e-05	2.5716e-05	4.65628e-05
4.86438e-05	1.82534e-05	2.25401e-05	5.1892e-05
4.22922e-05	1.69476e-05	2.62036e-05	5.09935e-05
4.87195e-05	1.60979e-05	2.1976e-05	4.46179e-05
4.66355e-05	2.19757e-05	2.69475e-05	6.19616e-05
4.93466e-05	1.87657e-05	2.77445e-05	5.69026e-05
4.88044e-05	1.89004e-05	2.74187e-05	5.11295e-05
4.83562e-05	2.08927e-05	2.77143e-05	6.27295e-05
5.21098e-05	1.92847e-05	3.01465e-05	6.30849e-05
4.27375e-05	1.72825e-05	2.23725e-05	5.49603e-05
4.52694e-05	1.90671e-05	2.33366e-05	5.08425e-05
4.5662e-05	1.55996e-05	2.46028e-05	5.39108e-05
4.83915e-05	1.98673e-05	2.66809e-05	5.88812e-05
4.19036e-05	1.83418e-05	2.3062e-05	5.44194e-05
4.5278e-05	1.93037e-05	2.75755e-05	5.94776e-05
4.28946e-05	1.72661e-05	2.41989e-05	4.91676e-05
4.96993e-05	1.77259e-05	2.67379e-05	5.29875e-05
4.43398e-05	2.02867e-05	2.25448e-05	5.57286e-05
4.93497e-05	2.29628e-05	2.36141e-05	5.76526e-05
3.90325e-05	2.08389e-05	1.53787e-05	5.89769e-05
4.05104e-05	2.08095e-05	2.52362e-05	4.9794e-05
4.17437e-05	1.79723e-05	2.35756e-05	5.3718e-05
4.35423e-05	2.24244e-05	2.26782e-05	6.27256e-05
4.54085e-05	2.11969e-05	2.377e-05	5.12145e-05
4.63755e-05	1.84143e-05	2.70071e-05	5.71162e-05
4.33057e-05	1.75985e-05	2.09121e-05	5.65776e-05
4.64353e-05	2.11303e-05	2.34141e-05	5.9255e-05
4.57747e-05	2.11876e-05	2.06778e-05	6.32706e-05
4.98828e-05	1.76461e-05	2.49256e-05	5.62457e-05
4.09231e-05	2.07266e-05	1.95658e-05	5.77143e-05
5.08289e-05	2.12768e-05	2.55579e-05	5.90413e-05
4.84926e-05	2.13363e-05	2.5612e-05	6.59858e-05
4.95964e-05	2.06544e-05	2.32226e-05	5.77164e-05
4.63704e-05	2.19349e-05	2.26193e-05	6.0637e-05
4.69655e-05	2.03586e-05	2.28503e-05	5.7746e-05
4.72409e-05	2.65328e-05	1.99047e-05	6.4669e-05
4.04754e-05	2.03565e-05	1.80466e-05	5.38729e-05
4.33334e-05	1.80746e-05	1.8262e-05	5.58574e-05
4.41195e-05	2.3179e-05	1.97459e-05	5.47312e-05
4.44848e-05	2.19846e-05	2.47497e-05	5.82225e-05
4.87437e-05	1.785e-05	2.10814e-05	4.36852e-05
4.40644e-05	1.75699e-05	2.03545e-05	4.93257e-05
4.20553e-05	1.98751e-05	2.30649e-05	5.4169e-05
4.50962e-05	1.69791e-05	2.0341e-05	4.96093e-05
6.8056e-06	2.02267e-05	1.70969e-05	5.21491e-05
6.50858e-06	2.0866e-05	8.04697e-06	5.62671e-05
7.18317e-06	1.74696e-05	1.91182e-05	5.03321e-05
5.98812e-06	1.90286e-05	6.55663e-06	4.6032e-05
9.50813e-06	1.72754e-05	1.98757e-05	5.6014e-05
5.48093e-06	2.11991e-05	6.15594e-06	5.21355e-05
9.22662e-06	1.90383e-05	2.1167e-05	4.85993e-05
1.14477e-05	2.12588e-05	2.32628e-05	5.46547e-05
1.27123e-05	1.87216e-05	2.59177e-05	4.78893e-05
1.41747e-05	1.90816e-05	2.87433e-05	4.55554e-05
1.24427e-05	1.58133e-05	2.58009e-05	4.39981e-05
6.64079e-06	2.2448e-05	7.48916e-06	5.61398e-05
1.31247e-05	1.92123e-05	3.08222e-05	4.71841e-05
6.74032e-06	1.58533e-05	7.0247e-06	4.2341e-05
1.22902e-05	1.90457e-05	2.30628e-05	4.95079e-05
1.27029e-05	1.9089e-05	3.00887e-05	5.00709e-05
1.18093e-05	2.08361e-05	2.60217e-05	4.58241e-05
1.20036e-05	1.37468e-05	2.58131e-05	2.98603e-05
1.21907e-05	1.29543e-05	2.75223e-05	3.18103e-05
1.16965e-05	1.47803e-05	2.39196e-05	3.42127e-05
8.82547e-06	1.48139e-05	7.64126e-06	3.22076e-05
1.09695e-05	1.27046e-05	2.40989e-05	3.01366e-05
8.89733e-06	1.38978e-05	8.21435e-06	3.02884e-05
1.36213e-05	1.02173e-05	2.94404e-05	1.18936e-05
8.54211e-06	1.54199e-05	7.69106e-06	3.47677e-05
1.39475e-05	1.52436e-05	2.76688e-05	3.12462e-05
8.93406e-06	1.06933e-05	7.84936e-06	1.08655e-05
1.41841e-05	1.44952e-05	2.50554e-05	3.10601e-05
7.06172e-06	1.63994e-05	8.13747e-06	3.8499e-05
1.35186e-05	1.77901e-05	2.78855e-05	3.6676e-05
1.38955e-05	1.33176e-05	2.74316e-05	1.24468e-05
6.63098e-06	1.40193e-05	6.5658e-06	3.27873e-05
1.40762e-05	1.25056e-05	2.95807e-05	2.91534e-05
8.70742e-06	1.05614e-05	8.13938e-06	1.02681e-05
1.42489e-05	1.12891e-05	3.19986e-05	3.06193e-05
1.50884e-05	1.03003e-05	3.00853e-05	1.05369e-05
1.30131e-05	1.37721e-05	2.29688e-05	3.10569e-05
1.36765e-05	1.03314e-05	2.63371e-05	2.77042e-05
1.7571e-05	1.02578e-05	3.23237e-05	1.54009e-05
1.9731e-05	1.15237e-05	3.3899e-05	2.9212e-05
1.78356e-05	1.63216e-05	3.04059e-05	7.99331e-05
1.14286e-05	1.69584e-05	9.19987e-06	6.54839e-05
1.71531e-05	1.59383e-05	2.90415e-05	6.32688e-05
1.00754e-05	1.6303e-05	7.66913e-06	6.6273e-05
1.57269e-05	1.64143e-05	2.84471e-05	7.61357e-05
1.84227e-05	1.88905e-05	3.3985e-05	8.51738e-05
7.65835e-06	1.83717e-05	6.20108e-06	6.69807e-05
1.55219e-05	1.98485e-05	3.20879e-05	8.6338e-05
8.13872e-06	1.89359e-05	9.12745e-06	8.28048e-05
1.43521e-05	2.82636e-05	2.47683e-05	0.000117046
9.62194e-06	2.17395e-05	6.53664e-06	9.77078e-05
1.61866e-05	3.13843e-05	2.65018e-05	0.000121586
1.07429e-05	2.38289e-05	8.11827e-06	9.9323e-05
1.41091e-05	2.0385e-05	2.26752e-05	9.40506e-05
1.89689e-05	2.58205e-05	3.46904e-05	0.000109215
8.77106e-06	2.37278e-05	6.84435e-06	9.82764e-05
1.57556e-05	2.36246e-05	2.82181e-05	0.000102814
7.96922e-06	2.8317e-05	6.78147e-06	9.44878e-05
1.67849e-05	3.19824e-05	2.80266e-05	0.000125702
9.32103e-06	3.57391e-05	9.43703e-06	0.000140002
1.46375e-05	3.13749e-05	2.97435e-05	0.000121195
8.30307e-06	2.511e-05	8.75148e-06	0.000101571
1.59655e-05	2.73941e-05	3.31802e-05	0.000101907
1.47897e-05	2.46016e-05	2.6301e-05	9.478e-05
1.4692e-05	4.78595e-05	2.63574e-05	9.12938e-05
1.31536e-05	3.08095e-05	2.50095e-05	0.000114643
9.28714e-06	4.09299e-05	7.71234e-06	0.000100815
1.56793e-05	2.96454e-05	2.68288e-05	9.16996e-05
7.57746e-06	2.73543e-05	6.00104e-06	0.000102033
1.53315e-05	2.71069e-05	3.02163e-05	0.000111049
1.64447e-05	2.88206e-05	2.78878e-05	0.000106477
1.6491e-05	2.60279e-05	3.3214e-05	0.000114479
1.62051e-05	2.09254e-05	2.80184e-05	8.77533e-05
1.79758e-05	1.88495e-05	3.57771e-05	9.61317e-05
1.39198e-05	1.75607e-05	2.95666e-05	7.93879e-05
1.49796e-05	1.66965e-05	2.78672e-05	7.92223e-05
1.67185e-05	1.81389e-05	3.16315e-05	8.44476e-05
7.39906e-06	1.94047e-05	6.84814e-06	8.65745e-05
1.76555e-05	2.03525e-05	3.3875e-05	9.08428e-05
1.57489e-05	1.84654e-05	3.0697e-05	7.88628e-05
9.8126e-06	2.1554e-05	7.1331e-06	9.64329e-05
1.62112e-05	2.47371e-05	3.02339e-05	9.47815e-05
9.50212e-06	2.42478e-05	7.79414e-06	9.89075e-05
1.7502e-05	2.49873e-05	3.68735e-05	0.000108806
1.49753e-05	2.95309e-05	3.07515e-05	0.000130405
1.58531e-05	2.68821e-05	2.97956e-05	0.000116624
9.7165e-06	2.73303e-05	8.82684e-06	0.000110913
1.65677e-05	2.98296e-05	2.93275e-05	0.000132316
9.09053e-06	2.86479e-05	7.55993e-06	0.000127662
1.49072e-05	2.70727e-05	3.2746e-05	0.000118045
1.53848e-05	2.68075e-05	3.12162e-05	0.000107369
9.04771e-06	2.66502e-05	7.22052e-06	0.000102155
1.46336e-05	3.01664e-05	2.80353e-05	0.000125791
9.0045e-06	2.64418e-05	7.50987e-06	0.000108035
1.42369e-05	2.97374e-05	2.95794e-05	0.000107978
6.68468e-06	5.00613e-05	8.16932e-06	0.000118372
1.19113e-05	2.84152e-05	3.07424e-05	0.00013312
8.31501e-06	2.89468e-05	6.79907e-06	0.000105403
1.57913e-05	3.36589e-05	3.2137e-05	0.000141219
1.29726e-05	3.76418e-05	3.01132e-05	0.000169752
9.14793e-06	3.07371e-05	7.07654e-06	0.000143156
1.42077e-05	3.45067e-05	3.13696e-05	0.000128617
8.76969e-06	2.71184e-05	8.32204e-06	0.000120714
1.49855e-05	2.93075e-05	3.0731e-05	0.000126999
7.73558e-06	2.83462e-05	7.65057e-06	0.00010865
1.56803e-05	2.70018e-05	2.7935e-05	0.000115222
1.4544e-05	3.02946e-05	2.8972e-05	0.000120701
8.48866e-06	2.79698e-05	7.11959e-06	0.000113509
1.42426e-05	2.54725e-05	2.819e-05	0.000103078
8.63227e-06	2.86948e-05	7.72772e-06	8.803e-05
1.14787e-05	2.47654e-05	2.45595e-05	9.23733e-05
8.27957e-06	2.996e-05	7.35464e-06	9.37431e-05
1.3436e-05	3.32734e-05	2.69094e-05	0.000102548
8.90072e-06	3.54359e-05	7.45355e-06	9.03786e-05
1.47002e-05	3.3268e-05	3.15385e-05	8.61841e-05
7.99088e-06	3.29036e-05	6.03372e-06	0.000100452
1.38863e-05	2.82311e-05	3.00696e-05	7.06219e-05
8.61362e-06	3.00913e-05	8.59883e-06	9.57104e-05
1.51205e-05	1.91533e-05	2.73084e-05	7.74041e-05
9.18497e-06	2.11125e-05	5.84296e-06	8.49144e-05
1.58318e-05	1.70837e-05	3.23378e-05	8.45601e-05
8.49044e-06	1.80107e-05	6.71061e-06	8.65873e-05
1.45342e-05	1.78029e-05	2.89579e-05	8.22495e-05
9.34059e-06	1.67428e-05	6.39768e-06	7.97069e-05
1.46138e-05	1.87767e-05	3.12025e-05	9.03997e-05
8.60421e-06	1.93831e-05	6.71797e-06	9.18728e-05
1.30907e-05	1.91231e-05	2.39463e-05	9.50653e-05
9.06432e-06	2.36926e-05	5.98314e-06	0.000117959
1.41458e-05	2.87855e-05	2.72551e-05	0.000136448
9.91955e-06	2.82329e-05	5.96679e-06	0.000120658
1.58022e-05	3.10705e-05	2.99308e-05	0.000104895
8.9686e-06	2.37154e-05	7.02437e-06	9.27564e-05
1.28171e-05	2.99388e-05	2.71913e-05	0.000128634
1.66881e-05	2.88826e-05	2.89142e-05	0.000114024
7.52207e-06	3.2814e-05	5.82066e-06	0.000125023
1.53967e-05	2.9738e-05	3.14671e-05	0.000131168
1.41637e-05	2.77314e-05	2.79531e-05	0.000141005
8.02903e-06	3.17723e-05	7.25174e-06	0.000163123
1.44819e-05	2.96491e-05	2.69274e-05	0.00015711
7.24151e-06	4.20785e-05	6.72573e-06	0.00013002
1.33882e-05	3.98479e-05	2.4827e-05	0.000110265
5.70518e-06	3.54146e-05	5.14076e-06	0.000123192
8.31409e-06	2.80901e-05	2.17135e-05	0.000135984
5.85128e-06	3.05312e-05	6.30852e-06	0.000148214
9.49705e-06	2.6007e-05	2.16449e-05	0.000125802
7.51419e-06	3.13157e-05	6.86783e-06	0.000146305
1.02442e-05	2.75172e-05	2.33908e-05	0.000133703
6.53252e-06	3.23647e-05	5.8726e-06	0.000136243
1.04172e-05	3.5772e-05	2.35219e-05	0.000138479
9.26542e-06	3.86038e-05	2.10956e-05	0.000150624
1.0726e-05	3.58296e-05	2.54092e-05	0.000138824
6.0008e-06	4.88712e-05	5.8773e-06	0.000143128
1.00997e-05	3.1325e-05	2.12706e-05	0.000144277
1.14464e-05	3.09909e-05	2.60816e-05	0.000121349
6.30364e-06	2.88316e-05	5.18194e-06	0.000124192
1.03054e-05	2.56191e-05	2.53868e-05	0.000111392
7.17668e-06	2.82225e-05	6.24999e-06	0.000131895
1.11102e-05	2.58053e-05	2.58652e-05	0.000119568
1.09868e-05	2.55488e-05	2.88536e-05	0.000110686
1.10838e-05	2.9342e-05	2.73403e-05	0.000134786
6.11294e-06	2.68891e-05	5.95937e-06	0.000123011
1.1157e-05	3.21572e-05	2.56787e-05	0.000131842
5.37719e-06	2.89956e-05	6.13703e-06	0.000122911
1.17993e-05	3.03929e-05	2.81631e-05	0.000138741
6.67783e-06	3.59487e-05	9.83274e-06	0.000149161
1.10482e-05	3.37551e-05	3.12537e-05	0.000149523
5.3902e-06	3.43077e-05	6.13825e-06	0.000143721
1.00194e-05	3.43014e-05	2.55634e-05	0.000137398
5.39622e-06	3.48843e-05	6.79456e-06	0.000142641
1.14275e-05	3.68516e-05	2.54947e-05	0.000129035
1.13284e-05	3.71088e-05	2.55188e-05	0.000141301
6.70249e-06	3.11536e-05	6.38849e-06	0.000144083
1.09929e-05	3.53037e-05	2.37475e-05	0.000150589
5.8639e-06	3.90098e-05	5.8424e-06	0.000184452
1.10514e-05	3.34736e-05	2.6705e-05	0.00013906
6.48156e-06	3.24291e-05	6.33923e-06	0.000146311
1.04035e-05	3.00013e-05	2.75566e-05	0.000100217
7.77173e-06	3.09192e-05	5.70486e-06	0.000114861
1.09435e-05	5.14874e-05	2.52085e-05	4.23758e-05
5.74487e-06	3.94196e-05	6.34628e-06	4.02006e-05
1.0283e-05	5.98099e-05	2.27586e-05	4.77861e-05
8.59854e-06	5.20502e-05	6.5444e-06	4.86243e-05
9.95768e-06	5.20512e-05	2.3708e-05	4.41163e-05
1.04959e-05	4.92547e-05	2.29336e-05	4.42493e-05
1.06973e-05	6.16075e-05	2.54229e-05	5.57254e-05
6.08289e-06	4.74886e-05	6.10649e-06	5.03212e-05
1.06999e-05	4.90444e-05	2.40652e-05	4.78264e-05
6.42728e-06	5.62666e-05	6.68642e-06	4.77579e-05
1.17189e-05	5.93229e-05	2.53111e-05	4.86415e-05
1.1557e-05	5.35941e-05	2.39552e-05	4.75846e-05
5.57491e-06	5.43826e-05	6.16007e-06	4.76877e-05
1.14523e-05	8.15666e-05	2.88326e-05	7.51136e-05
1.20337e-05	7.85363e-05	2.80218e-05	6.84642e-05
6.42e-06	6.15726e-05	7.04819e-06	5.94817e-05
1.13432e-05	6.3918e-05	2.38659e-05	5.59963e-05
7.29169e-06	6.82966e-05	6.30218e-06	6.36047e-05
1.18861e-05	8.22045e-05	2.75344e-05	7.271e-05
1.13898e-05	5.59917e-05	2.5264e-05	4.88365e-05
1.27035e-05	6.43162e-05	2.97018e-05	5.18441e-05
1.21212e-05	8.72486e-05	2.66144e-05	7.12439e-05
7.08197e-06	6.81002e-05	7.12931e-06	6.47727e-05
1.24016e-05	8.16665e-05	2.83599e-05	6.80426e-05
1.15902e-05	7.60782e-05	2.65222e-05	6.81206e-05
5.68326e-06	8.11304e-05	5.97969e-06	6.87411e-05
1.18258e-05	8.29942e-05	2.66483e-05	6.7772e-05
1.10474e-05	5.62629e-05	2.35351e-05	5.67575e-05
5.8997e-06	5.77988e-05	5.63027e-06	5.41936e-05
1.19207e-05	5.4429e-05	2.75036e-05	5.36267e-05
1.24489e-05	5.45587e-05	2.50861e-05	5.40382e-05
5.78362e-06	6.01807e-05	6.22796e-06	5.58465e-05
1.46005e-05	4.87629e-05	2.84271e-05	4.77869e-05
1.15522e-05	6.17621e-05	2.53589e-05	5.38249e-05
1.15173e-05	7.67104e-05	2.75435e-05	6.71679e-05
1.32681e-05	6.36337e-05	2.48298e-05	5.92382e-05
1.03747e-05	5.85243e-05	2.35329e-05	4.93943e-05
5.70878e-06	5.04399e-05	5.43259e-06	4.69685e-05
1.10978e-05	5.84052e-05	2.63911e-05	5.2961e-05
1.10649e-05	5.18122e-05	2.50409e-05	4.63819e-05
1.23366e-05	4.36386e-05	2.4107e-05	4.22764e-05
5.6251e-06	4.4033e-05	6.19416e-06	4.27962e-05
1.16973e-05	6.32557e-05	2.62474e-05	5.33055e-05
1.06881e-05	4.5925e-05	2.5032e-05	4.40079e-05
6.84267e-06	2.98176e-05	6.43618e-06	1.22734e-05
1.27888e-05	4.67867e-05	2.66595e-05	4.18774e-05
6.45252e-06	6.72944e-05	7.57333e-06	6.07118e-05
1.21372e-05	5.72225e-05	2.78966e-05	4.7021e-05
6.2574e-06	6.20742e-05	5.77652e-06	5.05243e-05
1.20328e-05	7.3848e-05	2.82312e-05	6.41314e-05
8.92321e-06	6.98863e-05	5.99534e-06	5.98377e-05
1.41089e-05	7.74819e-05	2.99864e-05	6.37107e-05
5.51186e-06	6.43506e-05	6.36711e-06	5.16508e-05
1.27815e-05	5.35466e-05	2.79168e-05	4.6165e-05
6.18171e-06	5.9737e-05	5.86041e-06	5.03044e-05
1.22911e-05	6.98089e-05	2.6424e-05	6.48423e-05
7.92602e-06	5.11899e-05	6.46319e-06	4.84336e-05
1.24621e-05	4.99628e-05	2.7396e-05	4.42098e-05
1.17319e-05	4.61602e-05	2.90977e-05	4.25825e-05
1.30582e-05	4.49201e-05	2.85105e-05	4.42737e-05
7.15863e-06	3.83445e-05	7.42177e-06	3.70386e-05
1.13828e-05	4.37698e-05	2.56885e-05	3.83071e-05
1.2193e-05	5.16777e-05	2.54454e-05	4.46635e-05
5.61264e-06	5.80199e-05	6.32252e-06	4.81621e-05
1.1508e-05	6.86684e-05	2.35993e-05	5.82184e-05
6.5435e-06	6.56361e-05	6.24154e-06	5.09218e-05
1.34696e-05	4.70567e-05	2.60232e-05	4.19907e-05
7.05086e-06	4.40417e-05	6.06147e-06	3.36997e-05
1.29139e-05	5.90515e-05	2.70839e-05	4.65355e-05
6.68139e-06	5.37469e-05	5.90876e-06	3.95495e-05
1.22276e-05	6.35403e-05	2.82496e-05	4.46805e-05
1.31921e-05	4.70873e-05	2.86212e-05	3.86278e-05
1.24446e-05	5.07148e-05	2.78713e-05	3.54032e-05
1.3282e-05	7.27217e-05	2.79956e-05	5.47908e-05
6.58994e-06	7.56479e-05	6.66116e-06	5.67373e-05
1.39604e-05	6.50225e-05	2.79551e-05	4.36645e-05
8.30836e-06	7.14502e-05	5.66707e-06	5.10217e-05
1.34978e-05	5.61349e-05	2.72464e-05	4.47566e-05
7.93068e-06	7.24733e-05	5.84146e-06	5.08746e-05
1.16112e-05	6.87365e-05	2.36048e-05	4.54971e-05
6.8022e-06	4.99942e-05	5.08838e-06	3.90574e-05
1.32545e-05	5.73504e-05	2.80964e-05	4.16791e-05
7.52455e-06	6.4683e-05	6.13917e-06	4.18524e-05
1.13142e-05	6.55046e-05	2.57075e-05	4.08173e-05
1.2741e-05	6.90078e-05	2.33987e-05	4.82389e-05
5.57817e-06	6.06141e-05	5.2927e-06	4.42002e-05
1.16992e-05	5.63231e-05	2.45066e-05	3.73868e-05
5.92666e-06	5.25471e-05	5.41215e-06	4.11811e-05
1.31519e-05	6.60464e-05	2.86701e-05	4.82902e-05
4.92174e-06	4.34214e-05	5.2011e-06	3.64881e-05
1.23372e-05	4.30943e-05	2.64488e-05	3.42391e-05
1.45137e-05	3.09084e-05	3.00815e-05	3.00702e-05
7.98706e-06	2.8754e-05	7.74568e-06	2.886e-05
1.42139e-05	3.7441e-05	3.09565e-05	2.26207e-05
1.25406e-05	3.25255e-05	2.99783e-05	2.88703e-05
6.18077e-06	3.40502e-05	6.42166e-06	9.37987e-06
1.29319e-05	4.18118e-05	2.5581e-05	3.15242e-05
7.04165e-06	5.03943e-05	7.26791e-06	4.2059e-05
1.30951e-05	5.25024e-05	2.90228e-05	4.41482e-05
1.32537e-05	5.30688e-05	2.99255e-05	4.52081e-05
7.12408e-06	6.63538e-05	7.31015e-06	5.49992e-05
1.27975e-05	6.82411e-05	2.44185e-05	5.44786e-05
1.5588e-05	5.77548e-05	2.77491e-05	4.45148e-05
1.3093e-05	4.28899e-05	2.90053e-05	3.46557e-05
7.41705e-06	5.61519e-05	1.82772e-05	5.18419e-05
6.01542e-06	6.04036e-05	5.35456e-06	5.01225e-05
8.24244e-06	5.24667e-05	1.7902e-05	4.61392e-05
6.56024e-06	6.26332e-05	5.27304e-06	5.16443e-05
8.43805e-06	6.55984e-05	2.0734e-05	4.85155e-05
5.41454e-06	5.46459e-05	5.44871e-06	5.00302e-05
6.94628e-06	5.0403e-05	1.91049e-05	3.91392e-05
8.99986e-06	5.46604e-05	2.19214e-05	5.04054e-05
4.36495e-06	5.43053e-05	5.51392e-06	4.86255e-05
8.68846e-06	5.56594e-05	2.20561e-05	4.19353e-05
6.70209e-06	5.43371e-05	6.10075e-06	4.77753e-05
1.13335e-05	4.58123e-05	2.64845e-05	3.85669e-05
6.87391e-06	4.93181e-05	6.6945e-06	3.96354e-05
1.08219e-05	4.61159e-05	2.95795e-05	4.31417e-05
5.71107e-06	5.21861e-05	7.11034e-06	4.49744e-05
1.08581e-05	6.5417e-05	2.75796e-05	4.89991e-05
6.31547e-06	6.93211e-05	7.75333e-06	5.25345e-05
1.05407e-05	6.36738e-05	2.79855e-05	5.54475e-05
5.5219e-06	8.88797e-05	6.45526e-06	7.65501e-05
1.04e-05	7.51516e-05	2.80831e-05	6.38016e-05
6.53033e-06	7.11376e-05	6.43948e-06	6.18619e-05
1.11825e-05	6.30442e-05	2.79533e-05	5.80698e-05
5.03785e-06	6.23059e-05	6.18234e-06	5.12264e-05
1.07765e-05	5.43575e-05	2.84944e-05	4.716e-05
5.49956e-06	6.07629e-05	7.30087e-06	5.7373e-05
1.09802e-05	7.20509e-05	3.05623e-05	6.24884e-05
1.1741e-05	6.24953e-05	2.84124e-05	4.86893e-05
5.65605e-06	4.84606e-05	6.37955e-06	3.91689e-05
1.04277e-05	5.24099e-05	2.69245e-05	4.26562e-05
6.58007e-06	5.14787e-05	6.40247e-06	4.61924e-05
1.00005e-05	6.32193e-05	2.53592e-05	4.72619e-05
5.58996e-06	7.43345e-05	6.88575e-06	6.12109e-05
1.04618e-05	6.79045e-05	2.75064e-05	6.37954e-05
5.39486e-06	6.10559e-05	7.11006e-06	5.42381e-05
9.84565e-06	5.92846e-05	2.51552e-05	4.96633e-05
5.0403e-06	5.25225e-05	6.08569e-06	4.73943e-05
1.13366e-05	5.22689e-05	2.75006e-05	4.28269e-05
1.08741e-05	4.72867e-05	3.01578e-05	4.92358e-05
7.75765e-06	5.30799e-05	9.44217e-06	5.21162e-05
1.12098e-05	5.71474e-05	2.95751e-05	5.16771e-05
7.32142e-06	4.47726e-05	6.64745e-06	4.0737e-05
1.19141e-05	4.24655e-05	2.96568e-05	4.63204e-05
5.61604e-06	4.84637e-05	7.27218e-06	4.30112e-05
1.08887e-05	5.63209e-05	2.78336e-05	4.43707e-05
5.05218e-06	5.29264e-05	6.51464e-06	4.68863e-05
1.07673e-05	4.79593e-05	2.93498e-05	3.7058e-05
5.96722e-06	5.59797e-05	6.55387e-06	4.16394e-05
1.19358e-05	6.04725e-05	2.83954e-05	4.48954e-05
4.77731e-06	5.30066e-05	7.62972e-06	4.24853e-05
1.17559e-05	5.24713e-05	2.87365e-05	3.97511e-05
5.02824e-06	6.17233e-05	5.98167e-06	4.7811e-05
1.17825e-05	5.92922e-05	2.95976e-05	4.40316e-05
1.11727e-05	4.43975e-05	3.19836e-05	3.91527e-05
5.44243e-06	5.22447e-05	7.63537e-06	3.94692e-05
1.07906e-05	6.43677e-05	2.77578e-05	4.27455e-05
1.00628e-05	6.36378e-05	2.83488e-05	4.32493e-05
5.12439e-06	5.04846e-05	6.50728e-06	3.85119e-05
9.74477e-06	5.01561e-05	2.53276e-05	3.33778e-05
6.6376e-06	5.6326e-05	6.74829e-06	4.07688e-05
1.11336e-05	4.9884e-05	2.89335e-05	3.5283e-05
1.12186e-05	5.25101e-05	2.97824e-05	4.12e-05
6.47243e-06	4.55374e-05	6.76715e-06	3.40494e-05
1.1577e-05	6.3438e-05	2.93674e-05	3.59988e-05
5.92075e-06	5.20014e-05	6.97995e-06	3.49358e-05
1.1283e-05	4.65619e-05	2.96864e-05	3.15506e-05
5.61374e-06	5.63216e-05	6.76376e-06	3.39422e-05
1.17149e-05	4.69277e-05	3.03942e-05	3.08255e-05
7.27081e-06	5.17705e-05	6.22331e-06	3.31349e-05
1.03979e-05	5.31848e-05	2.60938e-05	3.30805e-05
1.07372e-05	5.57417e-05	2.78491e-05	3.58969e-05
7.1951e-06	5.22928e-05	6.66049e-06	3.59781e-05
1.25756e-05	8.86186e-05	2.81545e-05	5.80102e-05
1.20227e-05	5.95e-05	3.07176e-05	3.90043e-05
6.26335e-06	3.59834e-05	7.24322e-06	2.83312e-05
1.16504e-05	3.66189e-05	3.08423e-05	3.03871e-05
1.18841e-05	3.94111e-05	3.3688e-05	3.38516e-05
6.27189e-06	4.91115e-05	6.52928e-06	3.73893e-05
1.10944e-05	4.27286e-05	2.81327e-05	3.94585e-05
1.03965e-05	5.193e-05	2.93849e-05	4.21869e-05
6.42971e-06	5.51963e-05	7.50877e-06	4.0401e-05
1.12196e-05	7.75892e-05	3.04648e-05	5.89296e-05
6.73596e-06	8.30992e-05	6.79074e-06	6.78507e-05
1.1477e-05	9.87727e-05	3.04137e-05	8.26782e-05
6.67946e-06	0.00010218	7.94245e-06	7.92027e-05
1.094e-05	8.17121e-05	2.75751e-05	6.72257e-05
6.65995e-06	7.4353e-05	6.86994e-06	6.15309e-05
1.2002e-05	8.02272e-05	2.67854e-05	5.70229e-05
7.13067e-06	8.50944e-05	6.36955e-06	6.28598e-05
1.06235e-05	7.88673e-05	3.02229e-05	6.07137e-05
6.51647e-06	9.28271e-05	6.91417e-06	6.75785e-05
1.00286e-05	8.22418e-05	2.83372e-05	6.41681e-05
6.339e-06	6.30402e-05	6.53161e-06	5.08533e-05
1.08031e-05	8.26605e-05	3.08874e-05	6.71189e-05
1.14642e-05	8.23776e-05	3.11575e-05	7.19639e-05
1.17835e-05	7.71511e-05	2.91034e-05	6.26475e-05
6.97995e-06	7.10306e-05	9.53738e-06	5.68222e-05
1.08095e-05	7.91717e-05	2.76933e-05	6.04947e-05
6.30533e-06	0.000102917	6.38111e-06	8.06341e-05
1.22876e-05	9.93295e-05	2.82603e-05	7.15721e-05
1.18996e-05	8.04243e-05	2.80034e-05	6.79873e-05
1.15692e-05	7.26788e-05	2.861e-05	5.78016e-05
1.2185e-05	8.02939e-05	2.87338e-05	5.64404e-05
6.01475e-06	7.03928e-05	6.8954e-06	5.09046e-05
1.10064e-05	5.84685e-05	2.92658e-05	4.04619e-05
1.1579e-05	4.7482e-05	2.79557e-05	3.65917e-05
6.15509e-06	5.45703e-05	6.47669e-06	4.11531e-05
1.12803e-05	5.58791e-05	2.64813e-05	3.8525e-05
6.87095e-06	5.21834e-05	7.71398e-06	3.49229e-05
1.13961e-05	6.83483e-05	2.93976e-05	4.62218e-05
1.06779e-05	6.44709e-05	2.85726e-05	4.30198e-05
5.99323e-06	6.11263e-05	7.14225e-06	4.32221e-05
1.0903e-05	5.07315e-05	2.7252e-05	3.59129e-05
6.89002e-06	5.25946e-05	5.83609e-06	3.49174e-05
1.10439e-05	6.96731e-05	2.97676e-05	4.22397e-05
1.10278e-05	3.65432e-05	2.80134e-05	2.79122e-05
5.99185e-06	5.08052e-05	6.04577e-06	3.59761e-05
1.03287e-05	5.87082e-05	2.59179e-05	4.10015e-05
6.9334e-06	5.79686e-05	5.76753e-06	4.11485e-05
1.08263e-05	5.22348e-05	2.9834e-05	3.90858e-05
6.23047e-06	5.83841e-05	6.35245e-06	3.8781e-05
1.00652e-05	6.35119e-05	2.69079e-05	4.69044e-05
9.73205e-06	6.79207e-05	2.86873e-05	4.70211e-05
7.02983e-06	8.61771e-05	5.95948e-06	5.60069e-05
1.12381e-05	9.06043e-05	2.93125e-05	5.87289e-05
5.5445e-06	9.30712e-05	6.78277e-06	5.67297e-05
1.15572e-05	7.07875e-05	3.25293e-05	4.48887e-05
1.1824e-05	7.41861e-05	3.19155e-05	5.00047e-05
7.00181e-06	7.63967e-05	6.0586e-06	4.69077e-05
1.13209e-05	7.72619e-05	3.02179e-05	4.65309e-05
1.13223e-05	7.86886e-05	3.20878e-05	5.16154e-05
9.90741e-06	7.81875e-05	2.71519e-05	4.71158e-05
1.06596e-05	8.83446e-05	3.20747e-05	5.38325e-05
5.72491e-06	7.72671e-05	6.30302e-06	5.14213e-05
9.90585e-06	7.58512e-05	2.66134e-05	4.73934e-05
1.03339e-05	6.36745e-05	3.22322e-05	4.03247e-05
1.09454e-05	8.50349e-05	2.89136e-05	5.22989e-05
1.21219e-05	7.74374e-05	3.10527e-05	4.22602e-05
1.03922e-05	5.19524e-05	2.8328e-05	3.27559e-05
5.42747e-06	5.92043e-05	6.65828e-06	3.74268e-05
1.15095e-05	7.09665e-05	2.80949e-05	3.70997e-05
6.1584e-06	5.683e-05	6.01407e-06	3.51648e-05
9.31452e-06	5.3299e-05	2.88933e-05	3.4531e-05
4.77307e-06	4.93747e-05	6.18857e-06	3.20903e-05
1.08368e-05	5.5961e-05	2.71157e-05	3.503e-05
5.69668e-06	5.84636e-05	6.68613e-06	3.36925e-05
9.17295e-06	4.198e-05	2.84537e-05	2.91726e-05
1.05909e-05	4.12344e-05	2.94472e-05	2.75963e-05
4.58434e-06	5.70902e-05	6.68573e-06	3.46027e-05
1.04566e-05	5.81683e-05	3.03419e-05	4.33638e-05
4.48473e-06	6.49587e-05	4.90319e-06	4.2936e-05
1.7141e-05	5.55137e-05	6.86742e-05	3.53848e-05
1.84297e-05	5.83127e-05	7.08305e-05	3.72241e-05
1.85323e-05	5.6695e-05	7.74747e-05	3.73708e-05
1.89615e-05	7.58363e-05	8.41071e-05	5.11727e-05
1.63262e-05	5.26103e-05	4.90479e-05	3.50939e-05
1.78095e-05	5.88405e-05	7.24671e-05	3.8163e-05
1.86058e-05	5.10458e-05	7.15435e-05	3.31914e-05
1.78727e-05	4.94721e-05	7.78203e-05	3.52057e-05
1.84872e-05	4.67813e-05	8.36854e-05	2.99279e-05
2.62075e-05	3.7441e-05	0.00013112	2.66097e-05
2.96077e-05	4.31873e-05	0.00011542	2.87258e-05
2.2188e-05	4.14215e-05	0.00010015	0.000225088
2.5072e-05	8.17221e-05	0.000114962	0.00037527
2.50786e-05	7.38133e-05	0.00010771	0.000339667
2.56151e-05	7.44959e-05	0.000113813	0.000367679
2.50901e-05	8.91901e-05	0.000111426	0.00043531
1.97555e-05	8.30278e-05	8.53832e-05	0.000405825
2.08828e-05	9.27384e-05	8.59069e-05	0.000439909
2.12423e-05	5.03683e-05	8.75053e-05	0.000299876
2.03775e-05	5.37328e-05	8.48712e-05	0.000329146
1.8833e-05	7.14086e-05	8.61924e-05	0.000363569
1.77113e-05	9.05895e-05	7.86854e-05	0.000475609
1.76242e-05	9.74308e-05	7.47861e-05	0.000438511
1.94286e-05	9.94005e-05	7.94612e-05	0.000458652
1.75218e-05	0.000113988	8.62575e-05	0.000443502
1.78685e-05	0.000102912	7.69866e-05	0.000491612
1.98937e-05	9.25982e-05	8.4394e-05	0.000473792
1.90134e-05	8.8949e-05	8.91592e-05	0.000418119
2.069e-05	8.85628e-05	9.4095e-05	0.000374573
1.89259e-05	9.47235e-05	9.29911e-05	0.000451517
1.85662e-05	6.70043e-05	7.91038e-05	0.000329614
1.97055e-05	5.95374e-05	8.87279e-05	0.000328889
1.93344e-05	8.17608e-05	9.75541e-05	0.000330433
2.06753e-05	8.03878e-05	8.67045e-05	0.000398198
2.07895e-05	7.61323e-05	0.000100129	0.000364768
1.64537e-05	7.8688e-05	8.15669e-05	0.00036439
1.86079e-05	9.11826e-05	8.38176e-05	0.000399512
1.65064e-05	7.79825e-05	6.71156e-05	0.000382978
1.74004e-05	8.53753e-05	7.32954e-05	0.000383509
2.00929e-05	6.76e-05	9.04482e-05	0.000322732
1.83927e-05	5.51139e-05	7.62757e-05	0.000259711
1.75905e-05	4.97536e-05	7.9855e-05	0.000279426
1.56522e-05	9.0063e-05	7.32122e-05	0.000385641
1.8229e-05	5.73124e-05	7.47522e-05	0.000267446
2.09155e-05	5.14414e-05	0.000117312	0.00024728
2.03247e-05	5.84638e-05	9.90008e-05	0.00030544
2.04591e-05	5.9863e-05	0.00011199	0.000305634
1.83294e-05	4.84316e-05	8.95433e-05	0.000250503
1.83719e-05	6.51129e-05	9.35057e-05	0.000304965
1.73862e-05	7.8055e-05	8.745e-05	0.000334061
1.75342e-05	8.04818e-05	8.89572e-05	0.000346238
1.755e-05	5.4806e-05	8.27154e-05	0.00029781
1.75212e-05	8.25907e-05	8.60351e-05	0.000394148
1.76249e-05	7.7904e-05	7.91262e-05	0.000363056
1.747e-05	8.16026e-05	7.71378e-05	0.000391758
1.83858e-05	4.87691e-05	8.03727e-05	0.000269207
1.87078e-05	6.43204e-05	8.07601e-05	0.000331638
2.01848e-05	7.61563e-05	9.8686e-05	0.000353701
1.93889e-05	6.03775e-05	8.35301e-05	0.000286461
2.25889e-05	7.91063e-05	0.000107365	0.000389612
1.94126e-05	6.75702e-05	8.54907e-05	0.000325064
2.05476e-05	7.87256e-05	0.0001013	0.000375145
2.51519e-05	0.000101467	0.000113539	0.000427156
2.25765e-05	7.89462e-05	9.75198e-05	0.00037073
2.21532e-05	6.25977e-05	0.000105535	0.000310183
2.78375e-05	6.94814e-05	0.000146579	0.000325866
2.19103e-05	5.77567e-05	0.000110893	0.000299676
1.8949e-05	6.32483e-05	0.000101256	0.000299933
1.99586e-05	5.35515e-05	9.75948e-05	0.00026215
1.83683e-05	7.14017e-05	0.000106321	0.000314112
1.93308e-05	5.39212e-05	9.764e-05	0.000245537
1.76215e-05	4.24759e-05	8.57351e-05	0.00021843
1.69371e-05	5.86303e-05	9.07162e-05	0.00026895
1.83433e-05	4.84313e-05	8.41276e-05	0.000252578
1.89576e-05	4.78488e-05	8.62726e-05	0.00021848
1.81692e-05	4.3374e-05	7.99746e-05	0.00022473
1.69389e-05	5.08059e-05	8.5017e-05	0.000223047
2.05512e-05	5.01029e-05	9.19816e-05	0.000252968
1.83118e-05	5.87795e-05	0.000101057	0.000262501
1.83832e-05	5.35639e-05	9.02544e-05	0.000253707
2.07495e-05	5.73722e-05	9.28315e-05	0.000272296
1.97514e-05	6.5163e-05	0.000100904	0.000278643
1.95718e-05	7.05785e-05	9.46633e-05	0.000316804
1.94225e-05	6.52687e-05	9.21639e-05	0.00030405
1.87948e-05	4.34082e-05	9.45845e-05	0.000246895
1.94144e-05	4.19002e-05	9.43693e-05	0.000212853
2.16888e-05	6.56531e-05	0.000103835	0.000320218
1.70243e-05	6.35943e-05	9.38058e-05	0.000311709
1.89793e-05	7.86256e-05	9.24828e-05	0.00034102
1.56624e-05	7.03231e-05	6.14716e-05	0.00034154
1.67716e-05	7.79926e-05	8.11056e-05	0.000332194
1.97726e-05	6.5023e-05	8.24916e-05	0.000289979
1.56952e-05	7.33763e-05	7.24472e-05	0.000296353
1.69813e-05	7.44643e-05	6.71535e-05	0.000332416
1.7286e-05	6.54209e-05	8.51353e-05	0.000310145
1.69446e-05	5.72377e-05	7.81553e-05	0.000281228
1.89354e-05	5.05427e-05	9.36156e-05	0.00025455
1.80613e-05	5.66128e-05	9.65492e-05	0.000252349
1.98621e-05	5.16286e-05	8.97534e-05	0.000233152
2.13449e-05	6.87211e-05	9.50677e-05	0.000275513
2.10759e-05	5.56885e-05	9.09081e-05	0.000257424
2.09131e-05	4.61492e-05	9.20779e-05	0.000240229
2.2096e-05	6.72395e-05	9.29773e-05	0.0003229
2.26354e-05	5.65245e-05	9.21936e-05	0.000282175
1.81863e-05	8.20719e-05	9.76598e-05	0.000322308
1.85848e-05	9.34287e-05	9.53931e-05	0.000391294
2.27629e-05	5.9417e-05	0.000103784	0.000290849
2.23985e-05	4.37995e-05	0.000114185	0.00023967
2.3642e-05	5.17159e-05	0.000106986	0.000272165
2.24323e-05	7.17785e-05	0.000100881	0.00028892
2.09832e-05	5.47035e-05	0.000108369	0.000267348
2.06048e-05	4.29849e-05	0.000101856	0.000237093
2.34527e-05	5.88116e-05	0.000110084	0.000281128
2.12592e-05	5.73173e-05	0.000105424	0.000260677
2.47557e-05	4.1314e-05	0.000117805	0.000235585
2.23753e-05	6.59747e-05	0.000108522	0.000300252
2.36167e-05	6.32652e-05	0.000104344	0.000318958
2.04172e-05	3.93594e-05	8.91107e-05	0.00021643
2.26749e-05	4.6035e-05	0.000115504	0.000232697
2.07892e-05	5.2656e-05	8.38766e-05	0.000258481
1.82338e-05	5.27222e-05	8.17265e-05	0.000262409
1.87525e-05	6.47592e-05	8.8337e-05	0.000319948
2.15644e-05	5.13716e-05	9.5942e-05	0.000259898
2.11126e-05	4.5106e-05	0.000106657	0.000218236
2.06445e-05	5.611e-05	0.000101967	0.000266661
2.04508e-05	6.07817e-05	8.36455e-05	0.000275155
2.22005e-05	5.95978e-05	0.000104055	0.000261233
2.04396e-05	5.73214e-05	8.18064e-05	0.000289877
2.00376e-05	7.19336e-05	8.20066e-05	0.000294678
2.17738e-05	7.34705e-05	9.70096e-05	0.000310152
1.80044e-05	5.91679e-05	7.32346e-05	0.000275577
2.28721e-05	5.39025e-05	8.50043e-05	0.000275702
2.19646e-05	5.21449e-05	9.95019e-05	0.000261506
1.89481e-05	5.4444e-05	8.3793e-05	0.000271872
2.07934e-05	3.86701e-05	9.24865e-05	0.000193602
2.03806e-05	6.02166e-05	9.42686e-05	0.000288488
2.01998e-05	5.34242e-05	0.000108412	0.00027099
2.15318e-05	5.27019e-05	8.66132e-05	0.000263688
1.72813e-05	6.34976e-05	7.14743e-05	0.000291262
1.88947e-05	3.84744e-05	8.44474e-05	0.000235917
1.97163e-05	4.89641e-05	9.7897e-05	0.000281425
1.85016e-05	5.0057e-05	8.7228e-05	0.00024194
2.01964e-05	4.08987e-05	9.76446e-05	0.000208854
2.12192e-05	7.85898e-05	0.000107521	0.000318626
1.68667e-05	6.3133e-05	9.55284e-05	0.000321029
2.18482e-05	9.10537e-05	9.96082e-05	0.000386474
1.98078e-05	7.15815e-05	8.7721e-05	0.000320119
2.23584e-05	5.99992e-05	9.48374e-05	0.000276316
2.1167e-05	6.15701e-05	8.97747e-05	0.000289066
2.59944e-05	5.63326e-05	0.00011525	0.000266132
2.31421e-05	4.55861e-05	0.000110401	0.000238117
2.16169e-05	5.23476e-05	0.000110481	0.000246021
2.02847e-05	4.2155e-05	9.8571e-05	8.67376e-05
2.07071e-05	4.63092e-05	0.000104087	9.20313e-05
1.97752e-05	8.43297e-05	9.61585e-05	0.000158575
2.25006e-05	7.921e-05	0.000107743	0.000125274
2.30838e-05	5.31231e-05	9.95487e-05	9.53621e-05
2.16834e-05	5.62978e-05	0.000111009	9.51159e-05
1.88792e-05	6.60753e-05	0.000109769	9.39717e-05
2.37032e-05	6.3635e-05	0.000101087	8.74693e-05
2.14821e-05	6.0687e-05	0.000111214	8.93339e-05
2.09037e-05	6.30413e-05	0.000108661	9.26719e-05
2.06651e-05	6.94921e-05	9.74504e-05	9.89718e-05
2.19413e-05	8.0875e-05	9.97272e-05	0.000123011
1.91596e-05	9.29106e-05	0.000102627	0.000136445
2.33559e-05	0.00013036	9.813e-05	0.000134351
2.19957e-05	0.000104852	0.000102963	0.00014329
2.06818e-05	0.00010101	0.000105733	0.000138035
2.15517e-05	6.87908e-05	0.000108103	9.72622e-05
2.12391e-05	6.40386e-05	9.21298e-05	9.81371e-05
1.96538e-05	5.87246e-05	9.15948e-05	8.56345e-05
1.89863e-05	8.1213e-05	9.21849e-05	0.000108103
2.11557e-05	7.37226e-05	9.89476e-05	0.000104566
2.27866e-05	7.71962e-05	0.0001108	9.77316e-05
2.26531e-05	7.3516e-05	0.000105723	0.000105064
2.29285e-05	8.84667e-05	0.000108863	0.000116068
2.23412e-05	6.03043e-05	0.000109757	9.79075e-05
1.27906e-05	8.19627e-05	5.43805e-05	0.000104255
1.78248e-05	6.74801e-05	7.25405e-05	0.000105352
1.61995e-05	9.4321e-05	6.42429e-05	0.000113898
1.58004e-05	8.25025e-05	6.56282e-05	0.000113083
1.69131e-05	9.75766e-05	6.70696e-05	0.000117267
1.66125e-05	7.93353e-05	6.37489e-05	0.000104811
1.84903e-05	8.42592e-05	7.92436e-05	0.000113696
1.77903e-05	8.64526e-05	7.16375e-05	0.000108811
1.7727e-05	0.000106658	7.22365e-05	0.000145225
1.82211e-05	8.4315e-05	8.07699e-05	0.000114338
1.69604e-05	8.72851e-05	7.51089e-05	0.000109571
1.9862e-05	5.08391e-05	8.76541e-05	6.89548e-05
1.95801e-05	5.69949e-05	9.22966e-05	7.81525e-05
1.58307e-05	5.90557e-05	7.71592e-05	8.8363e-05
1.73949e-05	6.44808e-05	8.79499e-05	9.65509e-05
1.72894e-05	5.40196e-05	7.97622e-05	7.49527e-05
1.83749e-05	5.66911e-05	7.91694e-05	8.32084e-05
1.8079e-05	5.42658e-05	8.2377e-05	8.18664e-05
1.72688e-05	6.87388e-05	6.76377e-05	9.27655e-05
1.73956e-05	5.90414e-05	7.14981e-05	8.67444e-05
2.39802e-05	5.89165e-05	0.000118789	8.60593e-05
2.02552e-05	6.50598e-05	9.05036e-05	9.37441e-05
2.07323e-05	5.4004e-05	9.17301e-05	7.88813e-05
1.82658e-05	7.32673e-05	9.14246e-05	0.000106359
1.98481e-05	5.5309e-05	0.0001125	7.55953e-05
1.83953e-05	5.39792e-05	0.000104654	8.04714e-05
2.50568e-05	6.20904e-05	0.000137966	8.21669e-05
2.01318e-05	5.73136e-05	0.000113515	8.59012e-05
2.12018e-05	4.72583e-05	0.0001112	6.84395e-05
2.01115e-05	4.81127e-05	0.00010296	7.26171e-05
1.80216e-05	5.04393e-05	0.000106253	7.07217e-05
2.26664e-05	4.79639e-05	0.000120685	7.71071e-05
2.04464e-05	5.76557e-05	0.000106419	8.65824e-05
2.40389e-05	5.35558e-05	0.000107633	8.07944e-05
1.9273e-05	4.8778e-05	9.02197e-05	7.42887e-05
1.77228e-05	4.84687e-05	8.68388e-05	7.75957e-05
1.8222e-05	6.14586e-05	0.000103852	8.90944e-05
1.8394e-05	5.62569e-05	9.87068e-05	7.90829e-05
1.85984e-05	6.37472e-05	8.89271e-05	9.21878e-05
2.08139e-05	5.42554e-05	9.0038e-05	7.87782e-05
2.22863e-05	5.66488e-05	0.000114092	8.49118e-05
1.97999e-05	5.39974e-05	9.6469e-05	8.26418e-05
2.57987e-05	6.20841e-05	0.000112526	8.70437e-05
2.3981e-05	4.80046e-05	0.000109362	6.48186e-05
2.71783e-05	4.93221e-05	0.000133789	7.54943e-05
2.09869e-05	4.56923e-05	0.000111958	7.21317e-05
1.87997e-05	6.19239e-05	0.000104346	8.74518e-05
2.01272e-05	7.12677e-05	0.000118796	9.10968e-05
1.92226e-05	5.7014e-05	0.000106926	8.22003e-05
2.05074e-05	6.04426e-05	9.8321e-05	8.18571e-05
1.91782e-05	5.31927e-05	0.000110639	8.24879e-05
1.86574e-05	4.90509e-05	9.86046e-05	7.65645e-05
2.12067e-05	4.68446e-05	0.000108005	7.42973e-05
1.73684e-05	4.9401e-05	9.20766e-05	6.68188e-05
1.76946e-05	5.30087e-05	9.63599e-05	7.41083e-05
2.04797e-05	5.19184e-05	0.000116836	7.55934e-05
2.17348e-05	4.53886e-05	0.000113142	6.71909e-05
2.09706e-05	5.69034e-05	0.000110323	8.90081e-05
2.0011e-05	4.95728e-05	0.000114921	8.04311e-05
1.99081e-05	4.80695e-05	0.00010525	7.396e-05
1.81769e-05	4.44985e-05	0.000108625	7.11307e-05
1.85024e-05	4.64601e-05	0.000104638	6.93955e-05
2.12398e-05	5.0478e-05	0.000116131	7.48721e-05
2.13342e-05	5.27785e-05	0.000113662	7.98006e-05
1.76953e-05	5.639e-05	9.58667e-05	8.22312e-05
2.05796e-05	6.27561e-05	0.0001124	8.37784e-05
2.09218e-05	5.27044e-05	0.000115809	7.82815e-05
2.37641e-05	6.23436e-05	0.000109262	8.8108e-05
1.83351e-05	5.70189e-05	9.76166e-05	8.14502e-05
2.01559e-05	5.58708e-05	9.66846e-05	7.59916e-05
2.1375e-05	5.09732e-05	0.000110527	7.06262e-05
2.22651e-05	5.63575e-05	9.63247e-05	8.11143e-05
1.90019e-05	5.47873e-05	9.00428e-05	7.76384e-05
2.05094e-05	6.10661e-05	0.000103227	7.83942e-05
1.85737e-05	5.51914e-05	9.1643e-05	7.69484e-05
2.4002e-05	4.83014e-05	0.000102291	7.2808e-05
2.26245e-05	6.18101e-05	9.34503e-05	7.85458e-05
2.1219e-05	5.45532e-05	8.9446e-05	7.51782e-05
2.15072e-05	5.47724e-05	9.24631e-05	7.04627e-05
2.34645e-05	5.39059e-05	9.39762e-05	7.1919e-05
2.03434e-05	4.93844e-05	9.44437e-05	6.73832e-05
2.09035e-05	5.62227e-05	7.85975e-05	7.48317e-05
1.59816e-05	4.82006e-05	6.8005e-05	7.26947e-05
1.53935e-05	5.39857e-05	7.34973e-05	7.29419e-05
1.79575e-05	5.60561e-05	7.04459e-05	7.49318e-05
1.74566e-05	5.69991e-05	7.99687e-05	8.44658e-05
1.62287e-05	6.34347e-05	7.02495e-05	8.54153e-05
1.79449e-05	6.06245e-05	6.928e-05	8.93076e-05
1.72923e-05	5.68622e-05	8.35988e-05	8.74207e-05
1.53677e-05	5.483e-05	1.97646e-05	7.41072e-05
1.26676e-05	6.22405e-05	6.26017e-06	8.47705e-05
1.78085e-05	4.69829e-05	2.22109e-05	6.63767e-05
2.53086e-05	4.96603e-05	2.77593e-05	6.92894e-05
2.0535e-05	4.57631e-05	2.75967e-05	6.92021e-05
1.12496e-05	5.07326e-05	6.19206e-06	6.56955e-05
2.67054e-05	4.61725e-05	3.03786e-05	6.53416e-05
1.2975e-05	4.80761e-05	6.48536e-06	7.12169e-05
2.40659e-05	4.74675e-05	2.63009e-05	6.83016e-05
1.32094e-05	4.9418e-05	6.38428e-06	7.4011e-05
2.24191e-05	4.76035e-05	2.75112e-05	6.55701e-05
1.55369e-05	5.91328e-05	8.97924e-06	8.28362e-05
2.3299e-05	4.90272e-05	2.77453e-05	6.74196e-05
1.31278e-05	6.0039e-05	6.73552e-06	8.17945e-05
2.33466e-05	6.08036e-05	2.99497e-05	8.01029e-05
1.49331e-05	5.6619e-05	7.46771e-06	7.27288e-05
2.50291e-05	4.53283e-05	2.91888e-05	6.24664e-05
1.88698e-05	4.46928e-05	7.1831e-06	6.7492e-05
2.33469e-05	4.15847e-05	2.67244e-05	5.62101e-05
1.53952e-05	4.29135e-05	7.51842e-06	6.55608e-05
2.74372e-05	4.38607e-05	3.08016e-05	6.50547e-05
1.40013e-05	4.04647e-05	7.5709e-06	6.15617e-05
2.48686e-05	4.53292e-05	3.03391e-05	6.84177e-05
1.46083e-05	4.30106e-05	7.52372e-06	6.286e-05
3.25312e-05	4.9638e-05	3.05667e-05	6.998e-05
1.76612e-05	4.62421e-05	6.63854e-06	6.59866e-05
1.98486e-05	4.8482e-05	2.17667e-05	7.32836e-05
1.26421e-05	4.66877e-05	6.96661e-06	6.71684e-05
1.66646e-05	4.47818e-05	2.19339e-05	5.963e-05
1.75457e-05	4.29123e-05	6.22237e-06	6.05253e-05
2.03351e-05	5.11399e-05	2.67713e-05	7.13312e-05
1.61611e-05	4.30083e-05	7.60633e-06	6.63132e-05
2.10311e-05	4.79026e-05	2.76032e-05	7.47064e-05
1.58452e-05	4.67052e-05	7.22213e-06	6.81304e-05
2.01937e-05	5.11913e-05	2.52825e-05	7.62224e-05
1.7223e-05	5.03917e-05	7.01418e-06	7.55847e-05
1.94217e-05	4.66664e-05	2.64813e-05	6.98229e-05
1.45132e-05	5.07321e-05	7.34445e-06	7.29247e-05
2.12938e-05	4.91022e-05	2.59634e-05	7.18176e-05
1.58215e-05	4.92923e-05	8.16446e-06	6.73157e-05
1.96226e-05	4.33659e-05	2.69629e-05	6.37009e-05
1.36217e-05	4.37738e-05	8.25101e-06	6.61902e-05
2.26945e-05	4.30578e-05	2.95417e-05	6.13448e-05
1.48969e-05	4.20995e-05	6.96869e-06	6.40504e-05
2.20953e-05	4.80483e-05	2.65735e-05	6.71165e-05
1.58672e-05	4.44223e-05	7.54131e-06	6.35575e-05
2.50777e-05	4.63525e-05	2.90224e-05	6.36942e-05
1.62875e-05	4.4212e-05	9.50964e-06	6.26433e-05
3.30943e-05	4.22588e-05	3.62993e-05	6.29145e-05
1.36406e-05	4.1045e-05	9.25022e-06	6.4284e-05
2.36176e-05	4.09325e-05	2.96138e-05	5.7727e-05
1.40692e-05	4.35497e-05	8.4422e-06	6.39057e-05
2.33623e-05	3.86558e-05	2.52349e-05	5.7188e-05
1.53571e-05	4.59261e-05	7.32675e-06	6.26004e-05
2.16575e-05	3.71311e-05	2.64871e-05	6.02321e-05
1.49995e-05	4.99988e-05	7.86674e-06	7.06003e-05
2.19837e-05	3.21799e-05	2.61689e-05	5.18435e-05
1.40095e-05	3.96322e-05	7.31155e-06	5.46262e-05
2.13228e-05	4.07338e-05	2.35487e-05	5.2818e-05
1.89025e-05	3.38454e-05	7.93219e-06	5.07803e-05
2.16637e-05	3.5245e-05	2.85223e-05	5.28039e-05
1.38199e-05	3.63044e-05	7.72987e-06	4.89057e-05
2.09189e-05	3.88393e-05	2.4866e-05	5.48461e-05
1.60046e-05	3.93647e-05	8.07731e-06	5.19989e-05
2.04064e-05	3.73088e-05	2.44557e-05	5.87722e-05
2.88322e-05	2.24699e-05	3.08333e-05	1.76103e-05
1.36472e-05	3.92848e-05	6.82586e-06	5.72692e-05
2.34857e-05	3.54777e-05	2.69745e-05	4.79403e-05
1.57591e-05	4.11498e-05	7.84109e-06	5.76398e-05
2.2473e-05	4.66884e-05	2.60164e-05	6.45147e-05
1.70684e-05	3.47366e-05	6.82327e-06	5.36234e-05
2.71217e-05	4.09702e-05	2.88427e-05	6.37664e-05
1.46781e-05	5.29084e-05	8.42082e-06	7.28958e-05
2.79065e-05	4.37549e-05	3.02158e-05	6.07052e-05
1.48652e-05	4.76219e-05	7.49553e-06	6.34164e-05
3.12465e-05	4.25633e-05	3.1527e-05	6.18849e-05
1.59233e-05	3.86076e-05	8.02931e-06	5.48149e-05
3.50724e-05	3.9344e-05	3.3357e-05	5.37958e-05
1.56919e-05	3.85874e-05	7.12904e-06	5.1459e-05
2.5378e-05	4.13857e-05	3.00477e-05	6.10727e-05
1.51637e-05	4.00869e-05	7.63191e-06	5.35069e-05
2.87184e-05	3.82946e-05	3.18062e-05	5.25503e-05
1.56749e-05	3.56679e-05	6.94236e-06	4.91937e-05
3.04444e-05	3.56013e-05	3.05199e-05	4.86941e-05
1.63708e-05	4.18068e-05	8.24319e-06	5.8171e-05
2.63511e-05	3.64926e-05	2.92829e-05	5.66618e-05
1.29464e-05	3.8592e-05	7.59319e-06	5.41497e-05
2.26698e-05	2.57738e-05	2.94971e-05	2.23981e-05
1.27471e-05	3.973e-05	7.31356e-06	5.43955e-05
2.62591e-05	2.37992e-05	3.02591e-05	2.55409e-05
1.84525e-05	4.02475e-05	7.52431e-06	5.8486e-05
2.17536e-05	3.43954e-05	2.65308e-05	5.405e-05
1.37329e-05	4.14562e-05	7.07882e-06	6.19762e-05
1.91859e-05	3.47472e-05	2.3411e-05	4.7944e-05
1.6304e-05	3.57296e-05	7.25733e-06	5.28954e-05
1.96576e-05	3.1362e-05	2.38133e-05	4.79699e-05
1.17375e-05	4.50599e-05	7.17867e-06	6.19369e-05
2.14911e-05	4.05447e-05	2.63742e-05	6.03687e-05
1.38859e-05	3.71777e-05	7.10821e-06	5.67647e-05
2.95096e-05	3.11418e-05	3.06538e-05	4.7642e-05
1.279e-05	3.58859e-05	7.72897e-06	5.04817e-05
2.20499e-05	3.79956e-05	2.6532e-05	5.75816e-05
1.22067e-05	3.55761e-05	6.97243e-06	5.17435e-05
2.18671e-05	3.31329e-05	2.94934e-05	4.99752e-05
1.42599e-05	4.17692e-05	6.82482e-06	6.60237e-05
2.36048e-05	3.51681e-05	2.76272e-05	5.1128e-05
1.50571e-05	3.98551e-05	7.57737e-06	5.49867e-05
2.58688e-05	3.79062e-05	2.82576e-05	5.50034e-05
1.43138e-05	4.17064e-05	6.66527e-06	6.05713e-05
2.68896e-05	6.99377e-05	3.11132e-05	8.68358e-05
1.62045e-05	5.00585e-05	7.60478e-06	6.12168e-05
3.5513e-05	5.90008e-05	3.53963e-05	8.17386e-05
2.3159e-05	4.09413e-05	2.93696e-05	5.36804e-05
1.39301e-05	3.37038e-05	6.62894e-06	4.81993e-05
2.2273e-05	3.68527e-05	2.74568e-05	4.95123e-05
1.45413e-05	3.47392e-05	7.08931e-06	5.30614e-05
2.03521e-05	3.34248e-05	2.63945e-05	4.7149e-05
1.44072e-05	4.58608e-05	7.58946e-06	6.42697e-05
2.37044e-05	4.2175e-05	2.54482e-05	5.69363e-05
1.22411e-05	4.04341e-05	8.4259e-06	5.92445e-05
2.53483e-05	3.90477e-05	3.09167e-05	5.63872e-05
1.31234e-05	3.56851e-05	7.82328e-06	5.19235e-05
3.63969e-05	3.14702e-05	3.65935e-05	4.16284e-05
1.63477e-05	3.5948e-05	8.23276e-06	4.6744e-05
2.71235e-05	3.73889e-05	2.99344e-05	5.23736e-05
1.76678e-05	3.55738e-05	7.67936e-06	4.92759e-05
2.62721e-05	4.059e-05	2.97848e-05	5.47187e-05
1.43475e-05	4.19816e-05	7.52459e-06	5.43986e-05
2.32708e-05	3.84878e-05	2.44871e-05	5.569e-05
1.64557e-05	3.92972e-05	7.29246e-06	5.59448e-05
2.748e-05	4.14658e-05	2.64973e-05	5.69023e-05
1.43536e-05	4.28369e-05	7.35668e-06	5.6252e-05
2.4357e-05	4.11867e-05	2.68417e-05	5.83422e-05
1.26823e-05	4.72918e-05	8.00443e-06	6.54875e-05
2.86136e-05	3.9944e-05	3.02128e-05	6.00468e-05
1.44354e-05	3.97167e-05	8.0557e-06	5.57916e-05
2.526e-05	4.38213e-05	2.85139e-05	5.87269e-05
1.47279e-05	4.36284e-05	8.341e-06	6.14388e-05
2.88153e-05	6.17799e-05	2.60195e-05	7.51095e-05
1.38936e-05	6.47673e-05	7.4921e-06	8.05149e-05
2.05026e-05	7.02872e-05	2.63997e-05	8.00759e-05
1.41849e-05	5.53947e-05	6.79411e-06	6.85054e-05
2.12925e-05	5.12497e-05	2.33917e-05	6.48337e-05
1.35791e-05	6.19921e-05	6.78709e-06	7.61127e-05
2.44822e-05	5.37815e-05	2.89096e-05	6.49999e-05
1.08627e-05	5.13867e-05	7.93696e-06	6.06933e-05
2.00751e-05	4.18928e-05	2.28998e-05	1.73654e-05
1.40134e-05	5.84276e-05	6.97786e-06	0.000252479
1.83258e-05	5.93941e-05	2.37931e-05	0.000251673
1.48256e-05	5.21097e-05	7.23674e-06	0.000220986
2.00476e-05	4.88936e-05	2.32036e-05	0.000225186
1.32406e-05	6.22647e-05	6.62231e-06	0.000281776
1.735e-05	6.85081e-05	2.14371e-05	0.00031626
1.20043e-05	6.44275e-05	6.91786e-06	0.00026387
1.91193e-05	6.34951e-05	2.38224e-05	0.000293151
1.4406e-05	6.88433e-05	6.28339e-06	0.000296421
2.10911e-05	6.03914e-05	2.27667e-05	0.00026254
1.3211e-05	6.53491e-05	6.4873e-06	0.000292653
2.21721e-05	8.33134e-05	2.44731e-05	0.000373037
1.42576e-05	7.54946e-05	6.04864e-06	0.000334756
1.76098e-05	6.91737e-05	2.22337e-05	0.000284777
1.11087e-05	9.05526e-05	6.59581e-06	0.000356122
2.02456e-05	5.68499e-05	2.92453e-05	7.96628e-05
1.4527e-05	0.000104481	7.13157e-06	0.000344646
2.39157e-05	0.000111777	2.73339e-05	0.00043623
1.64685e-05	9.16462e-05	6.27108e-06	0.000380464
2.8438e-05	9.35676e-05	2.8647e-05	0.000374848
2.21906e-05	9.97319e-05	9.00182e-06	0.000403391
2.3902e-05	8.55974e-05	2.40815e-05	0.000359664
1.40762e-05	8.25582e-05	6.7812e-06	0.000329046
2.69964e-05	8.97346e-05	2.74428e-05	0.000359879
1.62225e-05	0.000108159	6.53944e-06	0.000405319
1.76831e-05	8.11921e-05	6.05389e-06	0.000348326
2.77131e-05	8.25399e-05	2.88246e-05	0.00034396
2.21054e-05	0.000100208	2.81005e-05	0.000391178
2.8659e-05	9.69548e-05	3.31641e-05	0.000362459
2.54128e-05	8.66896e-05	2.75976e-05	0.000329158
5.31957e-05	0.000114317	4.54431e-05	0.000374823
4.73756e-05	9.67884e-05	4.38335e-05	0.000366154
5.39699e-05	0.000119431	4.51271e-05	0.0004303
4.05327e-05	0.000119695	3.43973e-05	0.000311194
4.17351e-05	8.8225e-05	3.92665e-05	0.000337527
3.91436e-05	9.48299e-05	3.55216e-05	0.000360879
4.1518e-05	9.31748e-05	3.91635e-05	0.000318242
3.5127e-05	0.000121626	3.35261e-05	0.000427448
3.55375e-05	0.000127955	3.24664e-05	0.000426703
3.84059e-05	0.000102485	3.56098e-05	0.000342413
3.23086e-05	8.03943e-05	3.02883e-05	0.000307586
4.18995e-05	9.16262e-05	3.5231e-05	0.000391576
4.44372e-05	7.95574e-05	3.89047e-05	0.000325277
2.82532e-05	7.38996e-05	2.79693e-05	0.00020386
1.78255e-05	7.81531e-05	9.42671e-06	0.000205581
4.51435e-05	7.86749e-05	3.57188e-05	0.000243832
3.45299e-05	9.76168e-05	3.35434e-05	0.000235184
3.66898e-05	8.91131e-05	3.62363e-05	0.000302056
3.21353e-05	8.4699e-05	3.54317e-05	0.000268201
3.67628e-05	9.0809e-05	3.51388e-05	0.000216066
3.53973e-05	8.82316e-05	3.64106e-05	0.000264142
3.81682e-05	8.90902e-05	3.70965e-05	0.000296384
3.52415e-05	0.000140584	3.4952e-05	0.000351904
3.98743e-05	0.000134419	4.08965e-05	0.000323153
3.81195e-05	0.000143209	3.48618e-05	0.000373523
3.64345e-05	0.000100962	3.42574e-05	0.000339295
3.39202e-05	0.000124106	3.55432e-05	0.000394607
3.07469e-05	0.000191884	3.38482e-05	0.000402386
2.54426e-05	0.000191397	3.16484e-05	0.000451968
3.69704e-05	0.00015544	3.93784e-05	0.000370535
5.05785e-05	0.000159609	4.05475e-05	0.000360657
4.3544e-05	0.000185813	4.00461e-05	0.000432474
4.02489e-05	0.000161018	3.8007e-05	0.000361971
4.65934e-05	0.00016106	4.24212e-05	0.000411483
5.02321e-05	0.000138187	4.51468e-05	0.000371207
3.58438e-05	0.000160712	3.74301e-05	0.0004092
3.92878e-05	0.00017323	3.39186e-05	0.000449298
3.36952e-05	0.000168415	3.43241e-05	0.000405107
3.09654e-05	0.000140372	2.83376e-05	0.000345832
3.64933e-05	0.00015524	3.0972e-05	0.000388524
3.62829e-05	0.000148044	3.48705e-05	0.000341482
3.50352e-05	0.000162488	3.7587e-05	0.000355558
4.71037e-05	0.000164492	3.58335e-05	0.000380068
3.11678e-05	0.000141766	2.83855e-05	0.000365083
3.48363e-05	0.000145688	3.70944e-05	0.000416009
4.22609e-05	0.000135376	3.82773e-05	0.000395378
4.68597e-05	0.000129544	3.46807e-05	0.000377051
2.99451e-05	0.000154064	2.9535e-05	0.000403023
3.86464e-05	0.000164956	3.72581e-05	0.000440772
1.83295e-05	0.000178863	9.99292e-06	0.000517846
4.02342e-05	0.000139389	3.53895e-05	0.000435816
4.3297e-05	0.000207629	3.38261e-05	0.000483943
3.71979e-05	0.000205255	3.66463e-05	0.000560185
2.46207e-05	0.000160016	2.70427e-05	0.000427392
3.15656e-05	0.000148457	3.16773e-05	0.000411498
3.29954e-05	0.000159401	3.36464e-05	0.00045981
2.45799e-05	0.000160024	3.25579e-05	0.000489645
2.79571e-05	0.000134209	3.09197e-05	0.00044423
3.27864e-05	0.000129274	3.21799e-05	0.000488093
3.29461e-05	0.0001197	3.12859e-05	0.000517898
4.29209e-05	0.000176786	3.76739e-05	0.000470889
3.83241e-05	0.000131889	3.09929e-05	0.000419301
3.61386e-05	0.000131805	3.37349e-05	0.000410211
4.71747e-05	0.000133713	4.43258e-05	0.000425899
4.61976e-05	0.000132781	4.63354e-05	0.000436753
4.41149e-05	0.000127986	4.65504e-05	0.000409063
4.69317e-05	0.000120008	4.28831e-05	0.000397784
4.17982e-05	0.000133121	3.71826e-05	0.000479062
3.52268e-05	0.000142447	3.64597e-05	0.000369327
1.96382e-05	0.00015074	9.11227e-06	0.000476709
4.64754e-05	0.000111754	4.25704e-05	0.000363237
3.27741e-05	0.000142905	3.59178e-05	0.000473635
3.77086e-05	0.000100644	3.55041e-05	0.000433347
3.29665e-05	0.00012604	3.28294e-05	0.000563708
3.69547e-05	0.000155518	3.7827e-05	0.000628767
1.78475e-05	0.000124199	9.28205e-06	0.000443713
3.14761e-05	0.000132353	3.38646e-05	0.00048054
3.15041e-05	0.000139357	3.17357e-05	0.000456059
2.79126e-05	0.000132573	2.84237e-05	0.000424336
1.94745e-05	0.000116282	1.1193e-05	0.000424627
4.39012e-05	0.00011697	3.89284e-05	0.000392899
3.3024e-05	0.000134891	3.24981e-05	0.000465195
1.93713e-05	0.00010011	1.0455e-05	0.00035811
4.05289e-05	0.000156487	3.89558e-05	0.000490418
1.8517e-05	9.52451e-05	8.84643e-06	0.000388621
3.50954e-05	0.000122506	3.7572e-05	0.000438687
5.29249e-05	0.000149907	4.26869e-05	0.000521927
4.05895e-05	0.000134563	4.00631e-05	0.000480101
4.45576e-05	0.000128267	3.55704e-05	0.000490375
1.84927e-05	0.000118911	8.81885e-06	0.00042872
4.34575e-05	0.000140841	3.49591e-05	0.000459212
4.19281e-05	0.000129802	3.76057e-05	0.000397117
3.91529e-05	9.73577e-05	3.25688e-05	0.000404943
3.24428e-05	9.15727e-05	3.23768e-05	0.000369004
4.19074e-05	9.66751e-05	3.37654e-05	0.000376305
2.52938e-05	0.000110112	2.84096e-05	0.000371746
3.89481e-05	9.4611e-05	3.58641e-05	0.000359557
3.48769e-05	0.000113141	3.68899e-05	0.000419093
4.15374e-05	0.000128444	3.72115e-05	0.000472147
4.43489e-05	0.000116918	3.69219e-05	0.000376636
4.63425e-05	7.38996e-05	3.29252e-05	0.00020386
4.55676e-05	7.81531e-05	3.97602e-05	0.000205581
4.50602e-05	7.86749e-05	3.7373e-05	0.000243832
4.05066e-05	9.76168e-05	3.74186e-05	0.000235184
5.65144e-05	8.91131e-05	4.43393e-05	0.000302056
3.97919e-05	8.4699e-05	4.21225e-05	0.000268201
3.60904e-05	9.0809e-05	3.22046e-05	0.000216066
4.54991e-05	8.82316e-05	3.93672e-05	0.000264142
3.61111e-05	8.90902e-05	3.24844e-05	0.000296384
3.76103e-05	0.000140584	3.497e-05	0.000351904
3.49456e-05	0.000134419	3.30849e-05	0.000323153
4.31472e-05	0.000143209	3.68853e-05	0.000373523
3.48819e-05	0.000100962	3.30642e-05	0.000339295
1.88966e-05	0.000124106	9.86845e-06	0.000394607
4.38651e-05	0.000191884	4.07981e-05	0.000402386
4.61046e-05	0.000191397	4.49939e-05	0.000451968
4.04545e-05	0.00015544	3.70591e-05	0.000370535
1.88737e-05	0.000159609	1.11039e-05	0.000360657
3.82393e-05	0.000185813	3.72047e-05	0.000432474
4.23795e-05	0.000161018	3.74293e-05	0.000361971
4.24463e-05	0.00016106	3.89013e-05	0.000411483
2.01461e-05	0.000138187	1.08138e-05	0.000371207
4.64752e-05	0.000160712	4.50809e-05	0.0004092
2.32289e-05	0.00017323	1.18361e-05	0.000449298
4.36369e-05	0.000168415	4.08283e-05	0.000405107
1.95166e-05	0.000140372	1.07714e-05	0.000345832
4.55628e-05	0.00015524	4.35415e-05	0.000388524
2.03335e-05	0.000148044	1.04283e-05	0.000341482
4.28943e-05	0.000162488	4.13759e-05	0.000355558
1.85823e-05	0.000164492	1.09986e-05	0.000380068
4.87753e-05	0.000141766	4.12518e-05	0.000365083
1.97761e-05	0.000145688	1.08338e-05	0.000416009
4.34051e-05	0.000135376	4.26006e-05	0.000395378
1.96323e-05	0.000129544	1.17021e-05	0.000377051
5.37621e-05	0.000154064	4.09136e-05	0.000403023
2.37635e-05	0.000164956	1.10916e-05	0.000440772
4.1004e-05	0.000178863	3.83356e-05	0.000517846
1.88637e-05	0.000139389	1.01307e-05	0.000435816
3.80514e-05	0.000207629	3.31018e-05	0.000483943
4.02339e-05	0.000205255	3.54377e-05	0.000560185
1.98452e-05	0.000160016	9.86798e-06	0.000427392
3.41097e-05	0.000148457	3.38287e-05	0.000411498
4.34702e-05	0.000159401	3.76708e-05	0.00045981
2.14673e-05	0.000160024	1.06201e-05	0.000489645
5.23081e-05	0.000134209	3.37436e-05	0.00044423
2.11289e-05	0.000129274	1.03491e-05	0.000488093
3.27358e-05	0.0001197	3.58206e-05	0.000517898
2.13228e-05	0.000176786	1.08468e-05	0.000470889
3.87963e-05	0.000131889	3.77586e-05	0.000419301
4.03816e-05	0.000131805	3.55303e-05	0.000410211
1.8251e-05	0.000133713	9.91228e-06	0.000425899
4.09471e-05	0.000132781	3.66001e-05	0.000436753
2.05951e-05	0.000127986	1.03854e-05	0.000409063
4.38205e-05	0.000120008	4.29574e-05	0.000397784
1.9929e-05	0.000133121	9.59184e-06	0.000479062
4.01636e-05	0.000142447	3.57888e-05	0.000369327
2.19798e-05	0.00015074	1.06373e-05	0.000476709
4.56096e-05	0.000111754	3.83612e-05	0.000363237
1.84779e-05	0.000142905	9.78635e-06	0.000473635
4.22705e-05	0.000100644	3.58941e-05	0.000433347
1.85915e-05	0.00012604	9.13267e-06	0.000563708
3.89548e-05	0.000155518	3.50584e-05	0.000628767
1.69652e-05	0.000124199	9.2072e-06	0.000443713
3.60121e-05	0.000132353	3.70714e-05	0.00048054
3.39902e-05	0.000139357	3.1678e-05	0.000456059
3.72425e-05	0.000132573	3.29183e-05	0.000424336
3.89238e-05	0.000116282	3.79876e-05	0.000424627
4.53919e-05	0.00011697	4.30946e-05	0.000392899
4.90169e-05	0.000134891	5.23699e-05	0.000465195
5.45227e-05	0.00010011	4.55151e-05	0.00035811
4.2301e-05	0.000156487	3.96444e-05	0.000490418
4.56811e-05	9.52451e-05	4.05419e-05	0.000388621
5.16789e-05	0.000122506	5.24218e-05	0.000438687
4.68726e-05	0.000149907	4.37999e-05	0.000521927
5.05848e-05	0.000134563	3.81074e-05	0.000480101
4.1462e-05	0.000128267	3.36276e-05	0.000490375
1.89918e-05	0.000118911	9.88157e-06	0.00042872
4.85813e-05	0.000140841	4.6444e-05	0.000459212
4.37948e-05	0.000129802	4.23496e-05	0.000397117
5.34964e-05	9.73577e-05	4.29683e-05	0.000404943
1.76869e-05	9.15727e-05	9.6117e-06	0.000369004
3.61632e-05	9.66751e-05	4.16356e-05	0.000376305
3.6998e-05	0.000110112	3.77978e-05	0.000371746
1.85298e-05	9.4611e-05	1.10886e-05	0.000359557
5.79522e-05	0.000113141	4.66039e-05	0.000419093
4.06546e-05	0.000128444	4.09712e-05	0.000472147
2.16517e-05	0.000116918	1.08904e-05	0.000376636
4.44501e-05	6.41119e-05	4.28797e-05	8.17399e-06
4.46633e-05	7.56328e-05	4.31956e-05	1.16132e-05
1.98556e-05	8.456e-05	1.05629e-05	1.32974e-05
4.59168e-05	7.77563e-05	3.99045e-05	1.08535e-05
5.41129e-05	7.39435e-05	4.34123e-05	9.6563e-06
1.85422e-05	8.90224e-05	1.03187e-05	1.55741e-05
4.47151e-05	8.35583e-05	4.31606e-05	1.24273e-05
4.20679e-05	6.7284e-05	3.50589e-05	1.13722e-05
1.8318e-05	8.21328e-05	1.00693e-05	1.16144e-05
4.26914e-05	7.27472e-05	3.42258e-05	1.05393e-05
4.74783e-05	8.9731e-05	4.16243e-05	1.31288e-05
4.21109e-05	8.59945e-05	4.02953e-05	1.43522e-05
4.09282e-05	8.24302e-05	4.05701e-05	1.30448e-05
1.7959e-05	6.80171e-05	1.14701e-05	1.07012e-05
4.12957e-05	7.59962e-05	3.72178e-05	1.29791e-05
2.29143e-05	8.98167e-05	1.05187e-05	1.49849e-05
4.90989e-05	8.38053e-05	3.9799e-05	1.26085e-05
2.04454e-05	9.00119e-05	1.02311e-05	1.3816e-05
4.30522e-05	7.86876e-05	3.58464e-05	1.11709e-05
1.76225e-05	6.7699e-05	1.05429e-05	9.82593e-06
4.29503e-05	7.96941e-05	0.000231875	1.22238e-05
3.92081e-05	7.57471e-05	0.000239431	1.30409e-05
5.80297e-05	8.16367e-05	0.000253718	1.35439e-05
5.19156e-05	9.16858e-05	0.000227552	1.4344e-05
4.49736e-05	8.99885e-05	0.000239293	1.34294e-05
4.18483e-05	7.44254e-05	0.000223606	1.26455e-05
5.06523e-05	7.72754e-05	0.000236029	1.51985e-05
3.24927e-05	8.52419e-05	0.000197868	1.31702e-05
3.77116e-05	7.13571e-05	0.000228732	1.0191e-05
4.02543e-05	7.7653e-05	0.000208576	1.29129e-05
3.43006e-05	8.11432e-05	0.000212938	1.26265e-05
3.76793e-05	8.22231e-05	0.000200408	1.28774e-05
3.77322e-05	7.31593e-05	0.000211048	1.26809e-05
4.5226e-05	9.23795e-05	0.000229477	1.45522e-05
3.51687e-05	7.51812e-05	0.000204479	1.37919e-05
3.16184e-05	8.55952e-05	0.000199321	1.60013e-05
3.19145e-05	8.62333e-05	0.000186806	1.40383e-05
4.09189e-05	0.000102215	0.000225903	1.74783e-05
3.89953e-05	9.00343e-05	0.000229485	1.79789e-05
3.42198e-05	9.41015e-05	0.000207392	1.97682e-05
3.20565e-05	8.5358e-05	0.000220313	1.38115e-05
4.06338e-05	8.75466e-05	0.000270145	1.47062e-05
3.5372e-05	7.86229e-05	0.000209643	1.48866e-05
4.01442e-05	8.35823e-05	0.000205959	1.42801e-05
5.46071e-05	7.26072e-05	0.000281586	1.29267e-05
4.07568e-05	7.69207e-05	0.000229684	1.24445e-05
4.41066e-05	8.53704e-05	0.000238387	1.43903e-05
4.4502e-05	8.9801e-05	0.000234691	1.70855e-05
5.92865e-05	9.59308e-05	0.000265481	1.64717e-05
2.85181e-05	8.48954e-05	3.65195e-05	1.65058e-05
4.1095e-05	0.000102192	0.000238028	1.7673e-05
6.46863e-05	9.44226e-05	0.000279783	1.40342e-05
6.48456e-05	8.97183e-05	0.000297185	1.52378e-05
6.0245e-05	8.96503e-05	0.000293073	1.5712e-05
5.52861e-05	7.86898e-05	0.000312357	1.45392e-05
5.29023e-05	9.09836e-05	0.000300396	1.71852e-05
5.05875e-05	8.26566e-05	0.000266156	1.31062e-05
5.7898e-05	8.46921e-05	0.000255226	1.5601e-05
4.5448e-05	7.17411e-05	0.000265336	1.25602e-05
4.97446e-05	8.13215e-05	0.000269882	1.33128e-05
5.98461e-05	9.05258e-05	0.000263088	1.69752e-05
4.48251e-05	7.3972e-05	0.000244956	1.27311e-05
3.53602e-05	7.7638e-05	0.000200004	1.34253e-05
4.2927e-05	7.35301e-05	0.000258942	1.2489e-05
3.32325e-05	7.17165e-05	0.000182369	1.30263e-05
3.15958e-05	7.52143e-05	0.000195379	1.18294e-05
4.58031e-05	8.05757e-05	0.000270246	1.38966e-05
2.69957e-05	7.52377e-05	0.000159686	1.34297e-05
3.77862e-05	7.72588e-05	0.000195865	1.34602e-05
4.75725e-05	8.94237e-05	0.000241322	1.4092e-05
3.82588e-05	9.33447e-05	0.000209462	1.56487e-05
3.32395e-05	0.000108667	0.000173018	2.10384e-05
4.7982e-05	8.72581e-05	0.000254955	1.30309e-05
3.54115e-05	7.56889e-05	0.000197041	1.27585e-05
3.3554e-05	8.60657e-05	0.000198152	1.3647e-05
2.96254e-05	9.84963e-05	0.00015126	1.63085e-05
2.93972e-05	7.14627e-05	0.000159497	1.25657e-05
2.69647e-05	7.90007e-05	0.000168517	1.19995e-05
4.02536e-05	8.77558e-05	0.000224639	1.31319e-05
3.05481e-05	7.34721e-05	0.000164546	1.27369e-05
3.21722e-05	7.41683e-05	0.000198955	1.34408e-05
2.55332e-05	8.26375e-05	0.000152582	1.29767e-05
2.76682e-05	9.08402e-05	0.000151096	1.36254e-05
2.49613e-05	7.03401e-05	0.000143567	1.14194e-05
2.72625e-05	9.1102e-05	0.000147939	1.39124e-05
4.94096e-05	8.06168e-05	0.000249455	1.14426e-05
3.03126e-05	7.15134e-05	0.000151729	1.26444e-05
5.46435e-05	7.79764e-05	0.000252917	1.1867e-05
3.90399e-05	5.38112e-05	0.000256507	9.61903e-06
3.6924e-05	7.348e-05	0.000239531	1.22153e-05
3.52821e-05	6.89367e-05	0.00022979	1.22823e-05
4.02179e-05	7.17729e-05	0.000214265	1.41098e-05
4.41146e-05	6.7944e-05	0.000229908	1.3388e-05
6.19358e-05	7.36843e-05	0.000299174	1.29685e-05
5.4326e-05	7.74925e-05	0.000307564	1.36774e-05
5.52393e-05	8.03879e-05	0.000270067	1.3604e-05
5.16669e-05	7.16565e-05	0.000308706	1.20534e-05
3.17351e-05	8.42632e-05	0.000183259	1.65252e-05
3.33113e-05	8.64489e-05	0.000218212	1.48266e-05
4.8248e-05	8.26866e-05	0.000254906	1.46021e-05
4.19964e-05	8.41229e-05	0.000239037	1.57846e-05
4.75201e-05	9.29389e-05	0.000234744	2.03694e-05
4.21142e-05	8.30379e-05	0.000244296	1.45692e-05
4.44081e-05	8.77156e-05	0.000272889	1.87324e-05
2.73109e-05	7.00083e-05	0.000193004	1.29763e-05
4.60685e-05	8.07312e-05	0.00027384	1.42575e-05
4.75884e-05	7.60303e-05	0.000282166	1.4039e-05
6.18049e-05	8.54785e-05	0.000307532	1.52153e-05
5.78861e-05	8.22981e-05	0.000278223	1.48159e-05
2.72403e-05	0.000107351	0.000140925	2.12082e-05
3.70434e-05	0.000105936	0.000191558	2.14566e-05
2.67091e-05	9.69663e-05	0.000179013	1.89947e-05
2.72617e-05	0.000107836	0.000170604	2.17373e-05
3.1663e-05	0.000107957	0.000180894	1.92188e-05
2.75501e-05	8.53215e-05	0.000160526	1.46601e-05
2.51528e-05	9.6309e-05	0.000144227	1.58539e-05
3.33078e-05	0.000111212	0.000180385	1.85134e-05
3.30533e-05	0.000103321	0.000178338	2.09565e-05
3.61409e-05	0.000118957	0.000177247	2.20971e-05
2.27335e-05	0.000101796	0.000154288	1.90789e-05
3.4652e-05	0.00011142	0.000191978	2.13588e-05
3.56884e-05	9.9714e-05	0.000191996	1.88926e-05
3.21811e-05	8.42344e-05	0.000174516	1.66991e-05
3.74897e-05	9.63553e-05	0.00020128	1.64372e-05
3.48346e-05	8.41631e-05	0.000210039	1.63868e-05
2.60826e-05	8.4266e-05	0.000162113	1.5148e-05
3.80105e-05	0.000108526	0.000230193	2.24215e-05
2.85165e-05	0.000104629	0.000180416	1.98228e-05
2.88757e-05	8.94097e-05	0.000175431	1.54114e-05
3.36026e-05	9.61885e-05	0.000185348	1.77558e-05
3.1997e-05	0.000110737	0.000180582	1.7466e-05
3.10043e-05	0.000113585	0.000159895	2.12568e-05
2.52014e-05	0.000108223	0.000144468	2.11349e-05
3.80145e-05	9.11545e-05	0.000204309	1.59571e-05
2.89538e-05	9.68412e-05	0.000162345	1.69241e-05
2.67797e-05	9.29224e-05	0.000139873	1.70052e-05
2.40486e-05	0.000102179	0.000147602	2.01207e-05
3.45155e-05	0.000102073	0.000217755	1.88582e-05
2.95926e-05	9.28947e-05	0.000181465	1.80017e-05
2.26155e-05	9.17591e-05	0.000124414	1.65665e-05
3.14602e-05	9.23854e-05	0.000183005	1.99288e-05
2.43097e-05	0.000113447	0.000138011	2.51741e-05
2.69841e-05	0.000118951	0.000141005	2.62824e-05
2.63701e-05	0.000110698	0.000167234	2.00905e-05
2.86358e-05	0.000108894	0.000149902	2.08806e-05
3.26066e-05	0.000116316	0.000169472	1.86516e-05
2.75459e-05	9.85499e-05	0.00016455	1.79181e-05
2.48549e-05	8.98015e-05	0.000126044	1.69813e-05
2.26786e-05	8.80617e-05	0.00011959	1.48054e-05
2.25892e-05	9.50014e-05	0.000134588	1.80481e-05
2.54213e-05	0.000110553	0.000132012	1.86509e-05
2.64632e-05	9.9976e-05	0.000153144	1.85788e-05
2.10945e-05	9.15618e-05	0.000130597	1.68539e-05
2.2709e-05	8.08646e-05	0.000130109	1.51998e-05
2.56147e-05	9.22755e-05	0.000153159	1.7283e-05
2.40782e-05	7.96055e-05	0.000142031	1.49782e-05
3.48426e-05	4.88772e-05	0.00018977	9.46969e-06
2.35806e-05	5.56063e-05	0.000157535	1.07905e-05
2.09436e-05	6.75871e-05	0.000130975	1.11302e-05
2.5783e-05	5.39416e-05	0.00014605	9.09853e-06
2.25126e-05	5.15063e-05	0.000131699	8.97124e-06
2.29909e-05	5.13387e-05	0.000132078	8.88304e-06
2.5182e-05	5.77269e-05	0.00013869	9.6939e-06
3.17031e-05	6.80131e-05	0.00017247	1.03751e-05
3.44261e-05	5.39932e-05	0.000181347	9.66785e-06
2.46733e-05	6.05624e-05	0.000132833	1.02539e-05
2.2704e-05	6.26172e-05	0.000124449	9.99587e-06
4.27981e-05	6.57398e-05	0.000205393	1.21218e-05
3.61675e-05	8.78088e-05	0.000211143	1.50121e-05
[truncated: 936 more rows]

## Sheet: Biofeedback coherence
Coherence of interest
	Control trials				Biofeedback trials
Subject	C01	C02	C03		B01	B02	B03
1	0.273114	0.29623	0.205043		0.349898	0.333844	0.359624
2	0.128627	0.121623	0.120439		0.199659	0.220116	0.202053
3	0.325177	0.221655	0.224617		0.298662	0.398264	0.389633
4	0.138039	0.142308	0.132578		0.278733	0.23363	0.217897
5	0.400212	0.380745	0.410388		0.478642	0.519719	0.470248
6	0.0779143	0.134344	0.142918		0.209073	0.1898	0.212263
7	0.282604	0.249343	0.236025		0.396649	0.361604	0.334841
8	0.175315	0.202714	0.244411		0.27299	0.258861	0.305796
9	0.176079	0.166289	0.135612		0.307316	0.324021	0.324021
10	0.380246	0.340143	0.340209		0.354607	0.448216	0.422356
